# Supplementary material for: Revised Phylogeny and Novel Horizontally Acquired Virulence Determinants of the Model Soft Rot Phytopathogen Pectobacterium wasabiae SCC3193
Source: PLoS Pathog. 2012 Nov 1;8(11):e1003013. doi: 10.1371/journal.ppat.1003013 (PMC3486870; doi:10.1371/journal.ppat.1003013)
Supplement: Dataset S1 — Protein clusters used for construction of the phylogenetic tree. (XLS) [file ppat.1003013.s001.xls]

## Sheet: Taulukko1
GROUP NUMBER	Species	NCBI GI number
GROUP_1	Aeromonas_hydrophila_subsp._hydrophila_ATCC_7966	117618960
GROUP_1	Aeromonas_salmonicida_subsp._salmonicida_A449	145299199
GROUP_1	Cronobacter_sakazakii_ATCC_BAA-894	156935991
GROUP_1	Cronobacter_turicensis_z3032	260595914
GROUP_1	Dickeya_dadantii_3937	307128937
GROUP_1	Dickeya_dadantii_Ech586	271502460
GROUP_1	Dickeya_dadantii_Ech703	242241202
GROUP_1	Dickeya_zeae_Ech1591	251787754
GROUP_1	Enterobacter_cloacae_SCF1	311277423
GROUP_1	Enterobacter_cloacae_subsp._cloacae_ATCC_13047	296105382
GROUP_1	Enterobacter_sp._638	146313684
GROUP_1	Erwinia_amylovora_ATCC_49946	292897843
GROUP_1	Erwinia_amylovora_CFBP1430	292486606
GROUP_1	Erwinia_billingiae_Eb661	300714732
GROUP_1	Erwinia_pyrifoliae_Ep1_96	259906807
GROUP_1	Erwinia_tasmaniensis_Et1_99	188532267
GROUP_1	Escherichia_coli_B_str._REL606_	254163869
GROUP_1	Escherichia_coli_O157_H7_str._EDL933	15804508
GROUP_1	Escherichia_fergusonii_ATCC_35469	218551098
GROUP_1	Marinomonas_mediterranea_MMB-1	326794266
GROUP_1	Marinomonas_sp._MWYL1	152995054
GROUP_1	Pantoea_ananatis_LMG_20103	291619419
GROUP_1	Pantoea_sp._At-9b	317050073
GROUP_1	Pantoea_vagans_C9-1	308188619
GROUP_1	Pectobacterium_atrosepticum_SCRI1043	50123192
GROUP_1	Pectobacterium_carotovorum_subsp._brasiliensis_PBR1692	227113230
GROUP_1	Pectobacterium_carotovorum_subsp._carotovorum_PC1	253686561
GROUP_1	Pectobacterium_carotovorum_subsp._carotovorum_WPP14	227327591
GROUP_1	Pectobacterium_wasabiae_CFBP_3304	401703434
GROUP_1	Pectobacterium_wasabiae_SCC3193	385869791
GROUP_1	Pectobacterium_wasabiae_WPP163	261819525
GROUP_1	Photorhabdus_asymbiotica_subsp._asymbiotica_ATCC_43949	253991734
GROUP_1	Photorhabdus_luminescens_subsp._laumondii_TTO1	37528587
GROUP_1	Pseudomonas_aeruginosa_PAO1	15599942
GROUP_1	Pseudomonas_fluorescens_Pf-5	70734334
GROUP_1	Pseudomonas_syringae_pv._tomato_str._DC3000	28871628
GROUP_1	Ralstonia_solanacearum_GMI1000	17546783
GROUP_1	Ralstonia_solanacearum_UW551	83746295
GROUP_1	Saccharomyces_cerevisiae_S288c	6320255
GROUP_1	Salmonella_enterica_subsp._enterica_serovar_Typhi_str._CT18	16762354
GROUP_1	Serratia_odorifera_DSM_4582	293393535
GROUP_1	Serratia_proteamaculans_568	157373037
GROUP_1	Shigella_sonnei_Ss046	74314419
GROUP_1	Vibrio_cholerae_O395	147673165
GROUP_1	Vibrio_parahaemolyticus_RIMD_2210633	28897013
GROUP_1	Xanthomonas_axonopodis_pv._citri_str._306	21243434
GROUP_1	Xanthomonas_campestris_pv._campestris_str._ATCC_33913	21231962
GROUP_1	Xanthomonas_oryzae_pv._oryzae_KACC10331	58582861
GROUP_1	Xenorhabdus_nematophila_ATCC_19061	300721277
GROUP_1	Xylella_fastidiosa_Temecula1	28198169
GROUP_1	Yersinia_enterocolitica_subsp._enterocolitica_8081	123440493
GROUP_1	Yersinia_pestis_CO92	218927304
GROUP_1	Yersinia_pestis_Nepal516	108813923
GROUP_1	Yersinia_pseudotuberculosis_IP_32953	51594439
GROUP_2	Aeromonas_hydrophila_subsp._hydrophila_ATCC_7966	117621409
GROUP_2	Aeromonas_salmonicida_subsp._salmonicida_A449	145297378
GROUP_2	Cronobacter_sakazakii_ATCC_BAA-894	156935814
GROUP_2	Cronobacter_turicensis_z3032	260596086
GROUP_2	Dickeya_dadantii_3937	307128979
GROUP_2	Dickeya_dadantii_Ech586	271498792
GROUP_2	Dickeya_dadantii_Ech703	242241127
GROUP_2	Dickeya_zeae_Ech1591	251791443
GROUP_2	Enterobacter_cloacae_SCF1	311281463
GROUP_2	Enterobacter_cloacae_subsp._cloacae_ATCC_13047	296100615
GROUP_2	Enterobacter_sp._638	146309864
GROUP_2	Erwinia_amylovora_ATCC_49946	292897960
GROUP_2	Erwinia_amylovora_CFBP1430	292486727
GROUP_2	Erwinia_billingiae_Eb661	300714847
GROUP_2	Erwinia_pyrifoliae_Ep1_96	259906929
GROUP_2	Erwinia_tasmaniensis_Et1_99	188532314
GROUP_2	Escherichia_coli_B_str._REL606_	254163928
GROUP_2	Escherichia_coli_O157_H7_str._EDL933	15804577
GROUP_2	Escherichia_fergusonii_ATCC_35469	218551029
GROUP_2	Marinomonas_mediterranea_MMB-1	326793551
GROUP_2	Marinomonas_sp._MWYL1	152998278
GROUP_2	Pantoea_ananatis_LMG_20103	291615768
GROUP_2	Pantoea_sp._At-9b	317046444
GROUP_2	Pantoea_vagans_C9-1	308188908
GROUP_2	Pectobacterium_atrosepticum_SCRI1043	50119183
GROUP_2	Pectobacterium_carotovorum_subsp._brasiliensis_PBR1692	227115007
GROUP_2	Pectobacterium_carotovorum_subsp._carotovorum_PC1	253686611
GROUP_2	Pectobacterium_carotovorum_subsp._carotovorum_WPP14	227328365
GROUP_2	Pectobacterium_wasabiae_CFBP_3304	401704818
GROUP_2	Pectobacterium_wasabiae_SCC3193	385869831
GROUP_2	Pectobacterium_wasabiae_WPP163	261819566
GROUP_2	Photorhabdus_asymbiotica_subsp._asymbiotica_ATCC_43949	253987832
GROUP_2	Photorhabdus_luminescens_subsp._laumondii_TTO1	37524448
GROUP_2	Pseudomonas_aeruginosa_PAO1	15599466
GROUP_2	Pseudomonas_fluorescens_Pf-5	70732889
GROUP_2	Pseudomonas_syringae_pv._tomato_str._DC3000	28867847
GROUP_2	Ralstonia_solanacearum_GMI1000	17547753
GROUP_2	Ralstonia_solanacearum_UW551	83749356
GROUP_2	Saccharomyces_cerevisiae_S288c	6320665
GROUP_2	Salmonella_enterica_subsp._enterica_serovar_Typhi_str._CT18	16762300
GROUP_2	Serratia_odorifera_DSM_4582	293394022
GROUP_2	Serratia_proteamaculans_568	157368526
GROUP_2	Shigella_sonnei_Ss046	74314481
GROUP_2	Vibrio_cholerae_O395	147674155
GROUP_2	Vibrio_parahaemolyticus_RIMD_2210633	28899696
GROUP_2	Xanthomonas_axonopodis_pv._citri_str._306	21241730
GROUP_2	Xanthomonas_campestris_pv._campestris_str._ATCC_33913	21230357
GROUP_2	Xanthomonas_oryzae_pv._oryzae_KACC10331	58583214
GROUP_2	Xenorhabdus_nematophila_ATCC_19061	300725143
GROUP_2	Xylella_fastidiosa_Temecula1	28199867
GROUP_2	Yersinia_enterocolitica_subsp._enterocolitica_8081	123440675
GROUP_2	Yersinia_pestis_CO92	218930752
GROUP_2	Yersinia_pestis_Nepal516	108810385
GROUP_2	Yersinia_pseudotuberculosis_IP_32953	51594638
GROUP_3	Aeromonas_hydrophila_subsp._hydrophila_ATCC_7966	117618755
GROUP_3	Aeromonas_salmonicida_subsp._salmonicida_A449	145297379
GROUP_3	Cronobacter_sakazakii_ATCC_BAA-894	156935813
GROUP_3	Cronobacter_turicensis_z3032	260596087
GROUP_3	Dickeya_dadantii_3937	307128980
GROUP_3	Dickeya_dadantii_Ech586	271498793
GROUP_3	Dickeya_dadantii_Ech703	242241126
GROUP_3	Dickeya_zeae_Ech1591	251791442
GROUP_3	Enterobacter_cloacae_SCF1	311281462
GROUP_3	Enterobacter_cloacae_subsp._cloacae_ATCC_13047	296100616
GROUP_3	Enterobacter_sp._638	146309865
GROUP_3	Erwinia_amylovora_ATCC_49946	292897961
GROUP_3	Erwinia_amylovora_CFBP1430	292486728
GROUP_3	Erwinia_billingiae_Eb661	300714848
GROUP_3	Erwinia_pyrifoliae_Ep1_96	259906930
GROUP_3	Erwinia_tasmaniensis_Et1_99	188532315
GROUP_3	Escherichia_coli_B_str._REL606_	254163929
GROUP_3	Escherichia_coli_O157_H7_str._EDL933	15804578
GROUP_3	Escherichia_fergusonii_ATCC_35469	218551028
GROUP_3	Marinomonas_mediterranea_MMB-1	326793552
GROUP_3	Marinomonas_sp._MWYL1	152998277
GROUP_3	Pantoea_ananatis_LMG_20103	291615769
GROUP_3	Pantoea_sp._At-9b	317046445
GROUP_3	Pantoea_vagans_C9-1	308188909
GROUP_3	Pectobacterium_atrosepticum_SCRI1043	50119184
GROUP_3	Pectobacterium_carotovorum_subsp._brasiliensis_PBR1692	227115008
GROUP_3	Pectobacterium_carotovorum_subsp._carotovorum_PC1	253686612
GROUP_3	Pectobacterium_carotovorum_subsp._carotovorum_WPP14	227328366
GROUP_3	Pectobacterium_wasabiae_CFBP_3304	401704817
GROUP_3	Pectobacterium_wasabiae_SCC3193	385869832
GROUP_3	Pectobacterium_wasabiae_WPP163	261819567
GROUP_3	Photorhabdus_asymbiotica_subsp._asymbiotica_ATCC_43949	253987833
GROUP_3	Photorhabdus_luminescens_subsp._laumondii_TTO1	37524449
GROUP_3	Pseudomonas_aeruginosa_PAO1	15599465
GROUP_3	Pseudomonas_fluorescens_Pf-5	70732888
GROUP_3	Pseudomonas_syringae_pv._tomato_str._DC3000	28867848
GROUP_3	Ralstonia_solanacearum_GMI1000	17547752
GROUP_3	Ralstonia_solanacearum_UW551	83749355
GROUP_3	Saccharomyces_cerevisiae_S288c	6324690
GROUP_3	Salmonella_enterica_subsp._enterica_serovar_Typhi_str._CT18	16762299
GROUP_3	Serratia_odorifera_DSM_4582	293394023
GROUP_3	Serratia_proteamaculans_568	157368527
GROUP_3	Shigella_sonnei_Ss046	74314482
GROUP_3	Vibrio_cholerae_O395	147674725
GROUP_3	Vibrio_parahaemolyticus_RIMD_2210633	28899695
GROUP_3	Xanthomonas_axonopodis_pv._citri_str._306	21241731
GROUP_3	Xanthomonas_campestris_pv._campestris_str._ATCC_33913	21230358
GROUP_3	Xanthomonas_oryzae_pv._oryzae_KACC10331	58583213
GROUP_3	Xenorhabdus_nematophila_ATCC_19061	300725144
GROUP_3	Xylella_fastidiosa_Temecula1	28199866
GROUP_3	Yersinia_enterocolitica_subsp._enterocolitica_8081	123440676
GROUP_3	Yersinia_pestis_CO92	218930751
GROUP_3	Yersinia_pestis_Nepal516	108810386
GROUP_3	Yersinia_pseudotuberculosis_IP_32953	51594639
GROUP_4	Aeromonas_hydrophila_subsp._hydrophila_ATCC_7966	117619073
GROUP_4	Aeromonas_salmonicida_subsp._salmonicida_A449	145297830
GROUP_4	Cronobacter_sakazakii_ATCC_BAA-894	156935800
GROUP_4	Cronobacter_turicensis_z3032	260596100
GROUP_4	Dickeya_dadantii_3937	307128999
GROUP_4	Dickeya_dadantii_Ech586	271498810
GROUP_4	Dickeya_dadantii_Ech703	242241109
GROUP_4	Dickeya_zeae_Ech1591	251791425
GROUP_4	Enterobacter_cloacae_SCF1	311281448
GROUP_4	Enterobacter_cloacae_subsp._cloacae_ATCC_13047	296100628
GROUP_4	Enterobacter_sp._638	146309877
GROUP_4	Erwinia_amylovora_ATCC_49946	292897975
GROUP_4	Erwinia_amylovora_CFBP1430	292486744
GROUP_4	Erwinia_billingiae_Eb661	300714859
GROUP_4	Erwinia_pyrifoliae_Ep1_96	259906945
GROUP_4	Erwinia_tasmaniensis_Et1_99	188532331
GROUP_4	Escherichia_coli_B_str._REL606_	254163939
GROUP_4	Escherichia_coli_O157_H7_str._EDL933	15804588
GROUP_4	Escherichia_fergusonii_ATCC_35469	218551019
GROUP_4	Marinomonas_mediterranea_MMB-1	326796613
GROUP_4	Marinomonas_sp._MWYL1	152995149
GROUP_4	Pantoea_ananatis_LMG_20103	291615775
GROUP_4	Pantoea_sp._At-9b	317046452
GROUP_4	Pantoea_vagans_C9-1	308188917
GROUP_4	Pectobacterium_atrosepticum_SCRI1043	50119196
GROUP_4	Pectobacterium_carotovorum_subsp._brasiliensis_PBR1692	227115021
GROUP_4	Pectobacterium_carotovorum_subsp._carotovorum_PC1	253686625
GROUP_4	Pectobacterium_carotovorum_subsp._carotovorum_WPP14	227328378
GROUP_4	Pectobacterium_wasabiae_CFBP_3304	401704805
GROUP_4	Pectobacterium_wasabiae_SCC3193	385869845
GROUP_4	Pectobacterium_wasabiae_WPP163	261819579
GROUP_4	Photorhabdus_asymbiotica_subsp._asymbiotica_ATCC_43949	253987882
GROUP_4	Photorhabdus_luminescens_subsp._laumondii_TTO1	37524498
GROUP_4	Pseudomonas_aeruginosa_PAO1	15600227
GROUP_4	Pseudomonas_fluorescens_Pf-5	70733959
GROUP_4	Pseudomonas_syringae_pv._tomato_str._DC3000	28872231
GROUP_4	Ralstonia_solanacearum_GMI1000	17548020
GROUP_4	Ralstonia_solanacearum_UW551	83746933
GROUP_4	Saccharomyces_cerevisiae_S288c	6320252
GROUP_4	Salmonella_enterica_subsp._enterica_serovar_Typhi_str._CT18	16762290
GROUP_4	Serratia_odorifera_DSM_4582	293394033
GROUP_4	Serratia_proteamaculans_568	157368536
GROUP_4	Shigella_sonnei_Ss046	74314491
GROUP_4	Vibrio_cholerae_O395	147675642
GROUP_4	Vibrio_parahaemolyticus_RIMD_2210633	28899690
GROUP_4	Xanthomonas_axonopodis_pv._citri_str._306	21243740
GROUP_4	Xanthomonas_campestris_pv._campestris_str._ATCC_33913	21232275
GROUP_4	Xanthomonas_oryzae_pv._oryzae_KACC10331	58580865
GROUP_4	Xenorhabdus_nematophila_ATCC_19061	300721649
GROUP_4	Xylella_fastidiosa_Temecula1	28198490
GROUP_4	Yersinia_enterocolitica_subsp._enterocolitica_8081	123440686
GROUP_4	Yersinia_pestis_CO92	218930739
GROUP_4	Yersinia_pestis_Nepal516	108810397
GROUP_4	Yersinia_pseudotuberculosis_IP_32953	51594649
GROUP_5	Aeromonas_hydrophila_subsp._hydrophila_ATCC_7966	117617984
GROUP_5	Aeromonas_salmonicida_subsp._salmonicida_A449	145300327
GROUP_5	Cronobacter_sakazakii_ATCC_BAA-894	156935794
GROUP_5	Cronobacter_turicensis_z3032	260596106
GROUP_5	Dickeya_dadantii_3937	307129005
GROUP_5	Dickeya_dadantii_Ech586	271498816
GROUP_5	Dickeya_dadantii_Ech703	242241103
GROUP_5	Dickeya_zeae_Ech1591	251791419
GROUP_5	Enterobacter_cloacae_SCF1	311281439
GROUP_5	Enterobacter_cloacae_subsp._cloacae_ATCC_13047	296100634
GROUP_5	Enterobacter_sp._638	146309883
GROUP_5	Erwinia_amylovora_ATCC_49946	292897981
GROUP_5	Erwinia_amylovora_CFBP1430	292486750
GROUP_5	Erwinia_billingiae_Eb661	300714865
GROUP_5	Erwinia_pyrifoliae_Ep1_96	259906951
GROUP_5	Erwinia_tasmaniensis_Et1_99	188532337
GROUP_5	Escherichia_coli_B_str._REL606_	254163948
GROUP_5	Escherichia_coli_O157_H7_str._EDL933	15804597
GROUP_5	Escherichia_fergusonii_ATCC_35469	218551010
GROUP_5	Marinomonas_mediterranea_MMB-1	326796328
GROUP_5	Marinomonas_sp._MWYL1	152996998
GROUP_5	Pantoea_ananatis_LMG_20103	291615781
GROUP_5	Pantoea_sp._At-9b	317046458
GROUP_5	Pantoea_vagans_C9-1	308188923
GROUP_5	Pectobacterium_atrosepticum_SCRI1043	50119201
GROUP_5	Pectobacterium_carotovorum_subsp._brasiliensis_PBR1692	227115027
GROUP_5	Pectobacterium_carotovorum_subsp._carotovorum_PC1	253686631
GROUP_5	Pectobacterium_carotovorum_subsp._carotovorum_WPP14	227328384
GROUP_5	Pectobacterium_wasabiae_CFBP_3304	401704799
GROUP_5	Pectobacterium_wasabiae_SCC3193	385869851
GROUP_5	Pectobacterium_wasabiae_WPP163	261819585
GROUP_5	Photorhabdus_asymbiotica_subsp._asymbiotica_ATCC_43949	253987888
GROUP_5	Photorhabdus_luminescens_subsp._laumondii_TTO1	37524504
GROUP_5	Pseudomonas_aeruginosa_PAO1	15600047
GROUP_5	Pseudomonas_fluorescens_Pf-5	70734168
GROUP_5	Pseudomonas_syringae_pv._tomato_str._DC3000	28871981
GROUP_5	Ralstonia_solanacearum_GMI1000	17545223
GROUP_5	Ralstonia_solanacearum_UW551	83749326
GROUP_5	Saccharomyces_cerevisiae_S288c	6323056
GROUP_5	Salmonella_enterica_subsp._enterica_serovar_Typhi_str._CT18	16762281
GROUP_5	Serratia_odorifera_DSM_4582	293394039
GROUP_5	Serratia_proteamaculans_568	157368542
GROUP_5	Shigella_sonnei_Ss046	74314500
GROUP_5	Vibrio_cholerae_O395	147673909
GROUP_5	Vibrio_parahaemolyticus_RIMD_2210633	28899670
GROUP_5	Xanthomonas_axonopodis_pv._citri_str._306	21241284
GROUP_5	Xanthomonas_campestris_pv._campestris_str._ATCC_33913	21229973
GROUP_5	Xanthomonas_oryzae_pv._oryzae_KACC10331	58580162
GROUP_5	Xenorhabdus_nematophila_ATCC_19061	300721655
GROUP_5	Xylella_fastidiosa_Temecula1	28198733
GROUP_5	Yersinia_enterocolitica_subsp._enterocolitica_8081	123440692
GROUP_5	Yersinia_pestis_CO92	218930733
GROUP_5	Yersinia_pestis_Nepal516	108810403
GROUP_5	Yersinia_pseudotuberculosis_IP_32953	51594655
GROUP_6	Aeromonas_hydrophila_subsp._hydrophila_ATCC_7966	117618829
GROUP_6	Aeromonas_salmonicida_subsp._salmonicida_A449	145298002
GROUP_6	Cronobacter_sakazakii_ATCC_BAA-894	156935775
GROUP_6	Cronobacter_turicensis_z3032	260596124
GROUP_6	Dickeya_dadantii_3937	307129035
GROUP_6	Dickeya_dadantii_Ech586	271498835
GROUP_6	Dickeya_dadantii_Ech703	242241082
GROUP_6	Dickeya_zeae_Ech1591	251791400
GROUP_6	Enterobacter_cloacae_SCF1	311277781
GROUP_6	Enterobacter_cloacae_subsp._cloacae_ATCC_13047	296104972
GROUP_6	Enterobacter_sp._638	146313328
GROUP_6	Erwinia_amylovora_ATCC_49946	292900836
GROUP_6	Erwinia_amylovora_CFBP1430	292486764
GROUP_6	Erwinia_billingiae_Eb661	300718654
GROUP_6	Erwinia_pyrifoliae_Ep1_96	259906963
GROUP_6	Erwinia_tasmaniensis_Et1_99	188532434
GROUP_6	Escherichia_coli_B_str._REL606_	254163191
GROUP_6	Escherichia_coli_O157_H7_str._EDL933	15803790
GROUP_6	Escherichia_fergusonii_ATCC_35469	218550540
GROUP_6	Marinomonas_mediterranea_MMB-1	326796323
GROUP_6	Marinomonas_sp._MWYL1	152996993
GROUP_6	Pantoea_ananatis_LMG_20103	291619125
GROUP_6	Pantoea_sp._At-9b	317049789
GROUP_6	Pantoea_vagans_C9-1	308188305
GROUP_6	Pectobacterium_atrosepticum_SCRI1043	50119220
GROUP_6	Pectobacterium_carotovorum_subsp._brasiliensis_PBR1692	227114023
GROUP_6	Pectobacterium_carotovorum_subsp._carotovorum_PC1	253686649
GROUP_6	Pectobacterium_carotovorum_subsp._carotovorum_WPP14	227327934
GROUP_6	Pectobacterium_wasabiae_CFBP_3304	401702529
GROUP_6	Pectobacterium_wasabiae_SCC3193	385869875
GROUP_6	Pectobacterium_wasabiae_WPP163	261819608
GROUP_6	Photorhabdus_asymbiotica_subsp._asymbiotica_ATCC_43949	253991181
GROUP_6	Photorhabdus_luminescens_subsp._laumondii_TTO1	37527922
GROUP_6	Pseudomonas_aeruginosa_PAO1	15600041
GROUP_6	Pseudomonas_fluorescens_Pf-5	70734173
GROUP_6	Pseudomonas_syringae_pv._tomato_str._DC3000	28871976
GROUP_6	Ralstonia_solanacearum_GMI1000	17547506
GROUP_6	Ralstonia_solanacearum_UW551	83746796
GROUP_6	Saccharomyces_cerevisiae_S288c	6319695
GROUP_6	Salmonella_enterica_subsp._enterica_serovar_Typhi_str._CT18	16762139
GROUP_6	Serratia_odorifera_DSM_4582	293394172
GROUP_6	Serratia_proteamaculans_568	157372651
GROUP_6	Shigella_sonnei_Ss046	74313785
GROUP_6	Vibrio_cholerae_O395	147673889
GROUP_6	Vibrio_parahaemolyticus_RIMD_2210633	28899655
GROUP_6	Xanthomonas_axonopodis_pv._citri_str._306	21241301
GROUP_6	Xanthomonas_campestris_pv._campestris_str._ATCC_33913	21229990
GROUP_6	Xanthomonas_oryzae_pv._oryzae_KACC10331	58580179
GROUP_6	Xenorhabdus_nematophila_ATCC_19061	300721810
GROUP_6	Xylella_fastidiosa_Temecula1	28197980
GROUP_6	Yersinia_enterocolitica_subsp._enterocolitica_8081	123443993
GROUP_6	Yersinia_pestis_CO92	218930669
GROUP_6	Yersinia_pestis_Nepal516	108813673
GROUP_6	Yersinia_pseudotuberculosis_IP_32953	51597863
GROUP_7	Aeromonas_hydrophila_subsp._hydrophila_ATCC_7966	117621162
GROUP_7	Aeromonas_salmonicida_subsp._salmonicida_A449	145299890
GROUP_7	Cronobacter_sakazakii_ATCC_BAA-894	156934681
GROUP_7	Cronobacter_turicensis_z3032	260424491
GROUP_7	Dickeya_dadantii_3937	307131121
GROUP_7	Dickeya_dadantii_Ech586	271502488
GROUP_7	Dickeya_dadantii_Ech703	242239432
GROUP_7	Dickeya_zeae_Ech1591	251789521
GROUP_7	Enterobacter_cloacae_SCF1	311281313
GROUP_7	Enterobacter_cloacae_subsp._cloacae_ATCC_13047	296104783
GROUP_7	Enterobacter_sp._638	146309720
GROUP_7	Erwinia_amylovora_ATCC_49946	292900452
GROUP_7	Erwinia_amylovora_CFBP1430	292487168
GROUP_7	Erwinia_billingiae_Eb661	300716374
GROUP_7	Erwinia_pyrifoliae_Ep1_96	259909516
GROUP_7	Erwinia_tasmaniensis_Et1_99	188535200
GROUP_7	Escherichia_coli_B_str._REL606_	254163585
GROUP_7	Escherichia_coli_O157_H7_str._EDL933	15801030
GROUP_7	Escherichia_fergusonii_ATCC_35469	218549365
GROUP_7	Marinomonas_mediterranea_MMB-1	326796126
GROUP_7	Marinomonas_sp._MWYL1	152997582
GROUP_7	Pantoea_ananatis_LMG_20103	291616460
GROUP_7	Pantoea_sp._At-9b	317046760
GROUP_7	Pantoea_vagans_C9-1	308186428
GROUP_7	Pectobacterium_atrosepticum_SCRI1043	50119353
GROUP_7	Pectobacterium_carotovorum_subsp._brasiliensis_PBR1692	227114617
GROUP_7	Pectobacterium_carotovorum_subsp._carotovorum_PC1	253688708
GROUP_7	Pectobacterium_carotovorum_subsp._carotovorum_WPP14	227326359
GROUP_7	Pectobacterium_wasabiae_CFBP_3304	401706345
GROUP_7	Pectobacterium_wasabiae_SCC3193	385870052
GROUP_7	Pectobacterium_wasabiae_WPP163	261819776
GROUP_7	Photorhabdus_asymbiotica_subsp._asymbiotica_ATCC_43949	253988966
GROUP_7	Photorhabdus_luminescens_subsp._laumondii_TTO1	37525323
GROUP_7	Pseudomonas_aeruginosa_PAO1	15597658
GROUP_7	Pseudomonas_fluorescens_Pf-5	70733673
GROUP_7	Pseudomonas_syringae_pv._tomato_str._DC3000	28870395
GROUP_7	Ralstonia_solanacearum_GMI1000	17549294
GROUP_7	Ralstonia_solanacearum_UW551	83747902
GROUP_7	Saccharomyces_cerevisiae_S288c	14627173
GROUP_7	Salmonella_enterica_subsp._enterica_serovar_Typhi_str._CT18	16762630
GROUP_7	Serratia_odorifera_DSM_4582	293393644
GROUP_7	Serratia_proteamaculans_568	157372311
GROUP_7	Shigella_sonnei_Ss046	74311100
GROUP_7	Vibrio_cholerae_O395	147671986
GROUP_7	Vibrio_parahaemolyticus_RIMD_2210633	28899030
GROUP_7	Xanthomonas_axonopodis_pv._citri_str._306	21242559
GROUP_7	Xanthomonas_campestris_pv._campestris_str._ATCC_33913	21231242
GROUP_7	Xanthomonas_oryzae_pv._oryzae_KACC10331	58580982
GROUP_7	Xenorhabdus_nematophila_ATCC_19061	300724386
GROUP_7	Xylella_fastidiosa_Temecula1	28199974
GROUP_7	Yersinia_enterocolitica_subsp._enterocolitica_8081	123443646
GROUP_7	Yersinia_pestis_CO92	218929579
GROUP_7	Yersinia_pestis_Nepal516	108812246
GROUP_7	Yersinia_pseudotuberculosis_IP_32953	161760570
GROUP_8	Aeromonas_hydrophila_subsp._hydrophila_ATCC_7966	117621368
GROUP_8	Aeromonas_salmonicida_subsp._salmonicida_A449	145300684
GROUP_8	Cronobacter_sakazakii_ATCC_BAA-894	156935601
GROUP_8	Cronobacter_turicensis_z3032	260596293
GROUP_8	Dickeya_dadantii_3937	307129160
GROUP_8	Dickeya_dadantii_Ech586	271498965
GROUP_8	Dickeya_dadantii_Ech703	242240958
GROUP_8	Dickeya_zeae_Ech1591	251791283
GROUP_8	Enterobacter_cloacae_SCF1	311281184
GROUP_8	Enterobacter_cloacae_subsp._cloacae_ATCC_13047	296104927
GROUP_8	Enterobacter_sp._638	146313284
GROUP_8	Erwinia_amylovora_ATCC_49946	292900741
GROUP_8	Erwinia_amylovora_CFBP1430	292486862
GROUP_8	Erwinia_billingiae_Eb661	300718544
GROUP_8	Erwinia_pyrifoliae_Ep1_96	259907063
GROUP_8	Erwinia_tasmaniensis_Et1_99	188532525
GROUP_8	Escherichia_coli_B_str._REL606_	254164183
GROUP_8	Escherichia_coli_O157_H7_str._EDL933	15804850
GROUP_8	Escherichia_fergusonii_ATCC_35469	218551554
GROUP_8	Marinomonas_mediterranea_MMB-1	326796825
GROUP_8	Marinomonas_sp._MWYL1	152998001
GROUP_8	Pantoea_ananatis_LMG_20103	291616047
GROUP_8	Pantoea_sp._At-9b	317046768
GROUP_8	Pantoea_vagans_C9-1	308189153
GROUP_8	Pectobacterium_atrosepticum_SCRI1043	50119360
GROUP_8	Pectobacterium_carotovorum_subsp._brasiliensis_PBR1692	227114626
GROUP_8	Pectobacterium_carotovorum_subsp._carotovorum_PC1	253686789
GROUP_8	Pectobacterium_carotovorum_subsp._carotovorum_WPP14	227327168
GROUP_8	Pectobacterium_wasabiae_CFBP_3304	401703270
GROUP_8	Pectobacterium_wasabiae_SCC3193	385870060
GROUP_8	Pectobacterium_wasabiae_WPP163	261819783
GROUP_8	Photorhabdus_asymbiotica_subsp._asymbiotica_ATCC_43949	253991460
GROUP_8	Photorhabdus_luminescens_subsp._laumondii_TTO1	37528304
GROUP_8	Pseudomonas_aeruginosa_PAO1	15599029
GROUP_8	Pseudomonas_fluorescens_Pf-5	70728445
GROUP_8	Pseudomonas_syringae_pv._tomato_str._DC3000	28868479
GROUP_8	Ralstonia_solanacearum_GMI1000	17546955
GROUP_8	Ralstonia_solanacearum_UW551	83746527
GROUP_8	Saccharomyces_cerevisiae_S288c	6321531
GROUP_8	Salmonella_enterica_subsp._enterica_serovar_Typhi_str._CT18	16763276
GROUP_8	Serratia_odorifera_DSM_4582	293393096
GROUP_8	Serratia_proteamaculans_568	157368805
GROUP_8	Shigella_sonnei_Ss046	74314737
GROUP_8	Vibrio_cholerae_O395	147674393
GROUP_8	Vibrio_parahaemolyticus_RIMD_2210633	28899420
GROUP_8	Xanthomonas_axonopodis_pv._citri_str._306	21244284
GROUP_8	Xanthomonas_campestris_pv._campestris_str._ATCC_33913	21230121
GROUP_8	Xanthomonas_oryzae_pv._oryzae_KACC10331	58580454
GROUP_8	Xenorhabdus_nematophila_ATCC_19061	300725029
GROUP_8	Xylella_fastidiosa_Temecula1	28198038
GROUP_8	Yersinia_enterocolitica_subsp._enterocolitica_8081	123440871
GROUP_8	Yersinia_pestis_CO92	218930459
GROUP_8	Yersinia_pestis_Nepal516	108810810
GROUP_8	Yersinia_pseudotuberculosis_IP_32953	51594881
GROUP_9	Aeromonas_hydrophila_subsp._hydrophila_ATCC_7966	117620923
GROUP_9	Aeromonas_salmonicida_subsp._salmonicida_A449	145300791
GROUP_9	Cronobacter_sakazakii_ATCC_BAA-894	156932821
GROUP_9	Cronobacter_turicensis_z3032	260597673
GROUP_9	Dickeya_dadantii_3937	307129740
GROUP_9	Dickeya_dadantii_Ech586	271502177
GROUP_9	Dickeya_dadantii_Ech703	242237934
GROUP_9	Dickeya_zeae_Ech1591	251788040
GROUP_9	Enterobacter_cloacae_SCF1	311281150
GROUP_9	Enterobacter_cloacae_subsp._cloacae_ATCC_13047	296104317
GROUP_9	Enterobacter_sp._638	146284527
GROUP_9	Erwinia_amylovora_ATCC_49946	292898911
GROUP_9	Erwinia_amylovora_CFBP1430	292487673
GROUP_9	Erwinia_billingiae_Eb661	300718976
GROUP_9	Erwinia_pyrifoliae_Ep1_96	259909060
GROUP_9	Erwinia_tasmaniensis_Et1_99	188535982
GROUP_9	Escherichia_coli_B_str._REL606_	254163600
GROUP_9	Escherichia_coli_O157_H7_str._EDL933	75994541
GROUP_9	Escherichia_fergusonii_ATCC_35469	218551120
GROUP_9	Marinomonas_mediterranea_MMB-1	326795721
GROUP_9	Marinomonas_sp._MWYL1	152995698
GROUP_9	Pantoea_ananatis_LMG_20103	291618141
GROUP_9	Pantoea_sp._At-9b	317047650
GROUP_9	Pantoea_vagans_C9-1	308189205
GROUP_9	Pectobacterium_atrosepticum_SCRI1043	50121046
GROUP_9	Pectobacterium_carotovorum_subsp._brasiliensis_PBR1692	227115472
GROUP_9	Pectobacterium_carotovorum_subsp._carotovorum_PC1	253686872
GROUP_9	Pectobacterium_carotovorum_subsp._carotovorum_WPP14	227328266
GROUP_9	Pectobacterium_wasabiae_CFBP_3304	401704392
GROUP_9	Pectobacterium_wasabiae_SCC3193	385870190
GROUP_9	Pectobacterium_wasabiae_WPP163	261819894
GROUP_9	Photorhabdus_asymbiotica_subsp._asymbiotica_ATCC_43949	253988861
GROUP_9	Photorhabdus_luminescens_subsp._laumondii_TTO1	37524955
GROUP_9	Pseudomonas_aeruginosa_PAO1	15595797
GROUP_9	Pseudomonas_fluorescens_Pf-5	70730156
GROUP_9	Pseudomonas_syringae_pv._tomato_str._DC3000	28871227
GROUP_9	Ralstonia_solanacearum_GMI1000	17544834
GROUP_9	Ralstonia_solanacearum_UW551	83745993
GROUP_9	Saccharomyces_cerevisiae_S288c	330443497
GROUP_9	Salmonella_enterica_subsp._enterica_serovar_Typhi_str._CT18	18466717
GROUP_9	Serratia_odorifera_DSM_4582	293396255
GROUP_9	Serratia_proteamaculans_568	157370212
GROUP_9	Shigella_sonnei_Ss046	74313045
GROUP_9	Vibrio_cholerae_O395	147675379
GROUP_9	Vibrio_parahaemolyticus_RIMD_2210633	28898407
GROUP_9	Xanthomonas_axonopodis_pv._citri_str._306	21242932
GROUP_9	Xanthomonas_campestris_pv._campestris_str._ATCC_33913	21233618
GROUP_9	Xanthomonas_oryzae_pv._oryzae_KACC10331	58582827
GROUP_9	Xenorhabdus_nematophila_ATCC_19061	300723793
GROUP_9	Xylella_fastidiosa_Temecula1	28198753
GROUP_9	Yersinia_enterocolitica_subsp._enterocolitica_8081	123443306
GROUP_9	Yersinia_pestis_CO92	218928174
GROUP_9	Yersinia_pestis_Nepal516	108793738
GROUP_9	Yersinia_pseudotuberculosis_IP_32953	51597603
GROUP_10	Aeromonas_hydrophila_subsp._hydrophila_ATCC_7966	117619022
GROUP_10	Aeromonas_salmonicida_subsp._salmonicida_A449	145300337
GROUP_10	Cronobacter_sakazakii_ATCC_BAA-894	156932575
GROUP_10	Cronobacter_turicensis_z3032	260599323
GROUP_10	Dickeya_dadantii_3937	307129361
GROUP_10	Dickeya_dadantii_Ech586	271499151
GROUP_10	Dickeya_dadantii_Ech703	242240772
GROUP_10	Dickeya_zeae_Ech1591	251791057
GROUP_10	Enterobacter_cloacae_SCF1	311278025
GROUP_10	Enterobacter_cloacae_subsp._cloacae_ATCC_13047	296104730
GROUP_10	Enterobacter_sp._638	146313108
GROUP_10	Erwinia_amylovora_ATCC_49946	292900701
GROUP_10	Erwinia_amylovora_CFBP1430	292486904
GROUP_10	Erwinia_billingiae_Eb661	300718454
GROUP_10	Erwinia_pyrifoliae_Ep1_96	259907101
GROUP_10	Erwinia_tasmaniensis_Et1_99	188532570
GROUP_10	Escherichia_coli_B_str._REL606_	254163013
GROUP_10	Escherichia_coli_O157_H7_str._EDL933	15803608
GROUP_10	Escherichia_fergusonii_ATCC_35469	218550315
GROUP_10	Marinomonas_mediterranea_MMB-1	326794300
GROUP_10	Marinomonas_sp._MWYL1	152995073
GROUP_10	Pantoea_ananatis_LMG_20103	291618942
GROUP_10	Pantoea_sp._At-9b	317049602
GROUP_10	Pantoea_vagans_C9-1	308188145
GROUP_10	Pectobacterium_atrosepticum_SCRI1043	50119629
GROUP_10	Pectobacterium_carotovorum_subsp._brasiliensis_PBR1692	227113749
GROUP_10	Pectobacterium_carotovorum_subsp._carotovorum_PC1	253686950
GROUP_10	Pectobacterium_carotovorum_subsp._carotovorum_WPP14	227329606
GROUP_10	Pectobacterium_wasabiae_CFBP_3304	401704039
GROUP_10	Pectobacterium_wasabiae_SCC3193	385870289
GROUP_10	Pectobacterium_wasabiae_WPP163	261820104
GROUP_10	Photorhabdus_asymbiotica_subsp._asymbiotica_ATCC_43949	253991032
GROUP_10	Photorhabdus_luminescens_subsp._laumondii_TTO1	37527833
GROUP_10	Pseudomonas_aeruginosa_PAO1	15595774
GROUP_10	Pseudomonas_fluorescens_Pf-5	70732950
GROUP_10	Pseudomonas_syringae_pv._tomato_str._DC3000	28867766
GROUP_10	Ralstonia_solanacearum_GMI1000	17546935
GROUP_10	Ralstonia_solanacearum_UW551	83746508
GROUP_10	Saccharomyces_cerevisiae_S288c	6323226
GROUP_10	Salmonella_enterica_subsp._enterica_serovar_Typhi_str._CT18	16761984
GROUP_10	Serratia_odorifera_DSM_4582	293394294
GROUP_10	Serratia_proteamaculans_568	157372532
GROUP_10	Shigella_sonnei_Ss046	74313601
GROUP_10	Vibrio_cholerae_O395	147674914
GROUP_10	Vibrio_parahaemolyticus_RIMD_2210633	28897179
GROUP_10	Xanthomonas_axonopodis_pv._citri_str._306	21244600
GROUP_10	Xanthomonas_campestris_pv._campestris_str._ATCC_33913	21233248
GROUP_10	Xanthomonas_oryzae_pv._oryzae_KACC10331	58583751
GROUP_10	Xenorhabdus_nematophila_ATCC_19061	300724880
GROUP_10	Xylella_fastidiosa_Temecula1	28199524
GROUP_10	Yersinia_enterocolitica_subsp._enterocolitica_8081	123443867
GROUP_10	Yersinia_pestis_CO92	218927837
GROUP_10	Yersinia_pestis_Nepal516	108810669
GROUP_10	Yersinia_pseudotuberculosis_IP_32953	51597715
GROUP_11	Aeromonas_hydrophila_subsp._hydrophila_ATCC_7966	117619959
GROUP_11	Aeromonas_salmonicida_subsp._salmonicida_A449	145300246
GROUP_11	Cronobacter_sakazakii_ATCC_BAA-894	156935707
GROUP_11	Cronobacter_turicensis_z3032	260596188
GROUP_11	Dickeya_dadantii_3937	307129373
GROUP_11	Dickeya_dadantii_Ech586	271499163
GROUP_11	Dickeya_dadantii_Ech703	242240760
GROUP_11	Dickeya_zeae_Ech1591	251791046
GROUP_11	Enterobacter_cloacae_SCF1	311277843
GROUP_11	Enterobacter_cloacae_subsp._cloacae_ATCC_13047	296104896
GROUP_11	Enterobacter_sp._638	146313253
GROUP_11	Erwinia_amylovora_ATCC_49946	292900779
GROUP_11	Erwinia_amylovora_CFBP1430	292486822
GROUP_11	Erwinia_billingiae_Eb661	300718595
GROUP_11	Erwinia_pyrifoliae_Ep1_96	259907029
GROUP_11	Erwinia_tasmaniensis_Et1_99	188532491
GROUP_11	Escherichia_coli_B_str._REL606_	254163125
GROUP_11	Escherichia_coli_O157_H7_str._EDL933	15803723
GROUP_11	Escherichia_fergusonii_ATCC_35469	218550466
GROUP_11	Marinomonas_mediterranea_MMB-1	326793610
GROUP_11	Marinomonas_sp._MWYL1	152998231
GROUP_11	Pantoea_ananatis_LMG_20103	291615997
GROUP_11	Pantoea_sp._At-9b	317046714
GROUP_11	Pantoea_vagans_C9-1	308189088
GROUP_11	Pectobacterium_atrosepticum_SCRI1043	50119641
GROUP_11	Pectobacterium_carotovorum_subsp._brasiliensis_PBR1692	227113762
GROUP_11	Pectobacterium_carotovorum_subsp._carotovorum_PC1	253686962
GROUP_11	Pectobacterium_carotovorum_subsp._carotovorum_WPP14	227328598
GROUP_11	Pectobacterium_wasabiae_CFBP_3304	401704052
GROUP_11	Pectobacterium_wasabiae_SCC3193	385870301
GROUP_11	Pectobacterium_wasabiae_WPP163	261820116
GROUP_11	Photorhabdus_asymbiotica_subsp._asymbiotica_ATCC_43949	253991514
GROUP_11	Photorhabdus_luminescens_subsp._laumondii_TTO1	37528359
GROUP_11	Pseudomonas_aeruginosa_PAO1	15599762
GROUP_11	Pseudomonas_fluorescens_Pf-5	70732632
GROUP_11	Pseudomonas_syringae_pv._tomato_str._DC3000	28868027
GROUP_11	Ralstonia_solanacearum_GMI1000	17547539
GROUP_11	Ralstonia_solanacearum_UW551	83746825
GROUP_11	Saccharomyces_cerevisiae_S288c	330443587
GROUP_11	Salmonella_enterica_subsp._enterica_serovar_Typhi_str._CT18	16762063
GROUP_11	Serratia_odorifera_DSM_4582	293393166
GROUP_11	Serratia_proteamaculans_568	157368723
GROUP_11	Shigella_sonnei_Ss046	74313720
GROUP_11	Vibrio_cholerae_O395	147675124
GROUP_11	Vibrio_parahaemolyticus_RIMD_2210633	28897104
GROUP_11	Xanthomonas_axonopodis_pv._citri_str._306	21242004
GROUP_11	Xanthomonas_campestris_pv._campestris_str._ATCC_33913	21230609
GROUP_11	Xanthomonas_oryzae_pv._oryzae_KACC10331	58581245
GROUP_11	Xenorhabdus_nematophila_ATCC_19061	300721526
GROUP_11	Xylella_fastidiosa_Temecula1	28199322
GROUP_11	Yersinia_enterocolitica_subsp._enterocolitica_8081	123440800
GROUP_11	Yersinia_pestis_CO92	218930523
GROUP_11	Yersinia_pestis_Nepal516	108813413
GROUP_11	Yersinia_pseudotuberculosis_IP_32953	51594819
GROUP_12	Aeromonas_hydrophila_subsp._hydrophila_ATCC_7966	117617504
GROUP_12	Aeromonas_salmonicida_subsp._salmonicida_A449	145298037
GROUP_12	Cronobacter_sakazakii_ATCC_BAA-894	156935700
GROUP_12	Cronobacter_turicensis_z3032	260596195
GROUP_12	Dickeya_dadantii_3937	307129378
GROUP_12	Dickeya_dadantii_Ech586	271499168
GROUP_12	Dickeya_dadantii_Ech703	242240755
GROUP_12	Dickeya_zeae_Ech1591	251791041
GROUP_12	Enterobacter_cloacae_SCF1	311277848
GROUP_12	Enterobacter_cloacae_subsp._cloacae_ATCC_13047	296104889
GROUP_12	Enterobacter_sp._638	146313246
GROUP_12	Erwinia_amylovora_ATCC_49946	292900772
GROUP_12	Erwinia_amylovora_CFBP1430	292486829
GROUP_12	Erwinia_billingiae_Eb661	300718584
GROUP_12	Erwinia_pyrifoliae_Ep1_96	259907036
GROUP_12	Erwinia_tasmaniensis_Et1_99	188532498
GROUP_12	Escherichia_coli_B_str._REL606_	254163120
GROUP_12	Escherichia_coli_O157_H7_str._EDL933	15803718
GROUP_12	Escherichia_fergusonii_ATCC_35469	218550461
GROUP_12	Marinomonas_mediterranea_MMB-1	326794263
GROUP_12	Marinomonas_sp._MWYL1	152995051
GROUP_12	Pantoea_ananatis_LMG_20103	291616004
GROUP_12	Pantoea_sp._At-9b	317046735
GROUP_12	Pantoea_vagans_C9-1	308189107
GROUP_12	Pectobacterium_atrosepticum_SCRI1043	50119646
GROUP_12	Pectobacterium_carotovorum_subsp._brasiliensis_PBR1692	227113767
GROUP_12	Pectobacterium_carotovorum_subsp._carotovorum_PC1	253686967
GROUP_12	Pectobacterium_carotovorum_subsp._carotovorum_WPP14	227328604
GROUP_12	Pectobacterium_wasabiae_CFBP_3304	401704057
GROUP_12	Pectobacterium_wasabiae_SCC3193	385870306
GROUP_12	Pectobacterium_wasabiae_WPP163	261820121
GROUP_12	Photorhabdus_asymbiotica_subsp._asymbiotica_ATCC_43949	253991508
GROUP_12	Photorhabdus_luminescens_subsp._laumondii_TTO1	37528354
GROUP_12	Pseudomonas_aeruginosa_PAO1	15599945
GROUP_12	Pseudomonas_fluorescens_Pf-5	70734331
GROUP_12	Pseudomonas_syringae_pv._tomato_str._DC3000	28871631
GROUP_12	Ralstonia_solanacearum_GMI1000	17546245
GROUP_12	Ralstonia_solanacearum_UW551	83747762
GROUP_12	Saccharomyces_cerevisiae_S288c	6323736
GROUP_12	Salmonella_enterica_subsp._enterica_serovar_Typhi_str._CT18	16762058
GROUP_12	Serratia_odorifera_DSM_4582	293393159
GROUP_12	Serratia_proteamaculans_568	157368730
GROUP_12	Shigella_sonnei_Ss046	74313715
GROUP_12	Vibrio_cholerae_O395	147673292
GROUP_12	Vibrio_parahaemolyticus_RIMD_2210633	28899237
GROUP_12	Xanthomonas_axonopodis_pv._citri_str._306	21242481
GROUP_12	Xanthomonas_campestris_pv._campestris_str._ATCC_33913	21231166
GROUP_12	Xanthomonas_oryzae_pv._oryzae_KACC10331	58582572
GROUP_12	Xenorhabdus_nematophila_ATCC_19061	300721531
GROUP_12	Xylella_fastidiosa_Temecula1	28198007
GROUP_12	Yersinia_enterocolitica_subsp._enterocolitica_8081	123440807
GROUP_12	Yersinia_pestis_CO92	218930516
GROUP_12	Yersinia_pestis_Nepal516	108813406
GROUP_12	Yersinia_pseudotuberculosis_IP_32953	51594826
GROUP_13	Aeromonas_hydrophila_subsp._hydrophila_ATCC_7966	117621384
GROUP_13	Aeromonas_salmonicida_subsp._salmonicida_A449	145299438
GROUP_13	Cronobacter_sakazakii_ATCC_BAA-894	156935688
GROUP_13	Cronobacter_turicensis_z3032	260596208
GROUP_13	Dickeya_dadantii_3937	307129391
GROUP_13	Dickeya_dadantii_Ech586	271499180
GROUP_13	Dickeya_dadantii_Ech703	242240743
GROUP_13	Dickeya_zeae_Ech1591	251791029
GROUP_13	Enterobacter_cloacae_SCF1	311277865
GROUP_13	Enterobacter_cloacae_subsp._cloacae_ATCC_13047	296104876
GROUP_13	Enterobacter_sp._638	146313234
GROUP_13	Erwinia_amylovora_ATCC_49946	292900759
GROUP_13	Erwinia_amylovora_CFBP1430	292486843
GROUP_13	Erwinia_billingiae_Eb661	300718571
GROUP_13	Erwinia_pyrifoliae_Ep1_96	259907048
GROUP_13	Erwinia_tasmaniensis_Et1_99	188532510
GROUP_13	Escherichia_coli_B_str._REL606_	254163106
GROUP_13	Escherichia_coli_O157_H7_str._EDL933	161367519
GROUP_13	Escherichia_fergusonii_ATCC_35469	218550447
GROUP_13	Marinomonas_mediterranea_MMB-1	326795184
GROUP_13	Marinomonas_sp._MWYL1	152996400
GROUP_13	Pantoea_ananatis_LMG_20103	291616016
GROUP_13	Pantoea_sp._At-9b	317046747
GROUP_13	Pantoea_vagans_C9-1	308189119
GROUP_13	Pectobacterium_atrosepticum_SCRI1043	50119665
GROUP_13	Pectobacterium_carotovorum_subsp._brasiliensis_PBR1692	227112581
GROUP_13	Pectobacterium_carotovorum_subsp._carotovorum_PC1	253686992
GROUP_13	Pectobacterium_carotovorum_subsp._carotovorum_WPP14	227327833
GROUP_13	Pectobacterium_wasabiae_CFBP_3304	401704070
GROUP_13	Pectobacterium_wasabiae_SCC3193	385870319
GROUP_13	Pectobacterium_wasabiae_WPP163	261820134
GROUP_13	Photorhabdus_asymbiotica_subsp._asymbiotica_ATCC_43949	253991496
GROUP_13	Photorhabdus_luminescens_subsp._laumondii_TTO1	161579561
GROUP_13	Pseudomonas_aeruginosa_PAO1	15598036
GROUP_13	Pseudomonas_fluorescens_Pf-5	70731602
GROUP_13	Pseudomonas_syringae_pv._tomato_str._DC3000	28868981
GROUP_13	Ralstonia_solanacearum_GMI1000	17545671
GROUP_13	Ralstonia_solanacearum_UW551	83745783
GROUP_13	Saccharomyces_cerevisiae_S288c	6324217
GROUP_13	Salmonella_enterica_subsp._enterica_serovar_Typhi_str._CT18	161501917
GROUP_13	Serratia_odorifera_DSM_4582	293393148
GROUP_13	Serratia_proteamaculans_568	157368742
GROUP_13	Shigella_sonnei_Ss046	161986443
GROUP_13	Vibrio_cholerae_O395	147671700
GROUP_13	Vibrio_parahaemolyticus_RIMD_2210633	28900463
GROUP_13	Xanthomonas_axonopodis_pv._citri_str._306	21243540
GROUP_13	Xanthomonas_campestris_pv._campestris_str._ATCC_33913	21232073
GROUP_13	Xanthomonas_oryzae_pv._oryzae_KACC10331	58581173
GROUP_13	Xenorhabdus_nematophila_ATCC_19061	300721544
GROUP_13	Xylella_fastidiosa_Temecula1	28198133
GROUP_13	Yersinia_enterocolitica_subsp._enterocolitica_8081	123440819
GROUP_13	Yersinia_pestis_CO92	218930502
GROUP_13	Yersinia_pestis_Nepal516	108810764
GROUP_13	Yersinia_pseudotuberculosis_IP_32953	51594838
GROUP_14	Aeromonas_hydrophila_subsp._hydrophila_ATCC_7966	117617708
GROUP_14	Aeromonas_salmonicida_subsp._salmonicida_A449	145297979
GROUP_14	Cronobacter_sakazakii_ATCC_BAA-894	156932659
GROUP_14	Cronobacter_turicensis_z3032	260599229
GROUP_14	Dickeya_dadantii_3937	307129434
GROUP_14	Dickeya_dadantii_Ech586	271499214
GROUP_14	Dickeya_dadantii_Ech703	242240699
GROUP_14	Dickeya_zeae_Ech1591	251790992
GROUP_14	Enterobacter_cloacae_SCF1	311278190
GROUP_14	Enterobacter_cloacae_subsp._cloacae_ATCC_13047	296104551
GROUP_14	Enterobacter_sp._638	146312949
GROUP_14	Erwinia_amylovora_ATCC_49946	292900473
GROUP_14	Erwinia_amylovora_CFBP1430	292487147
GROUP_14	Erwinia_billingiae_Eb661	300718199
GROUP_14	Erwinia_pyrifoliae_Ep1_96	259909550
GROUP_14	Erwinia_tasmaniensis_Et1_99	188534902
GROUP_14	Escherichia_coli_B_str._REL606_	254162802
GROUP_14	Escherichia_coli_O157_H7_str._EDL933	15803426
GROUP_14	Escherichia_fergusonii_ATCC_35469	218550137
GROUP_14	Marinomonas_mediterranea_MMB-1	326794290
GROUP_14	Marinomonas_sp._MWYL1	152995161
GROUP_14	Pantoea_ananatis_LMG_20103	291618680
GROUP_14	Pantoea_sp._At-9b	317049376
GROUP_14	Pantoea_vagans_C9-1	308187993
GROUP_14	Pectobacterium_atrosepticum_SCRI1043	50119719
GROUP_14	Pectobacterium_carotovorum_subsp._brasiliensis_PBR1692	227112637
GROUP_14	Pectobacterium_carotovorum_subsp._carotovorum_PC1	253687050
GROUP_14	Pectobacterium_carotovorum_subsp._carotovorum_WPP14	227328401
GROUP_14	Pectobacterium_wasabiae_CFBP_3304	401704120
GROUP_14	Pectobacterium_wasabiae_SCC3193	385870371
GROUP_14	Pectobacterium_wasabiae_WPP163	261820185
GROUP_14	Photorhabdus_asymbiotica_subsp._asymbiotica_ATCC_43949	253988707
GROUP_14	Photorhabdus_luminescens_subsp._laumondii_TTO1	37527421
GROUP_14	Pseudomonas_aeruginosa_PAO1	15598896
GROUP_14	Pseudomonas_fluorescens_Pf-5	70728520
GROUP_14	Pseudomonas_syringae_pv._tomato_str._DC3000	28868707
GROUP_14	Ralstonia_solanacearum_GMI1000	17545747
GROUP_14	Ralstonia_solanacearum_UW551	83748478
GROUP_14	Saccharomyces_cerevisiae_S288c	6320242
GROUP_14	Salmonella_enterica_subsp._enterica_serovar_Typhi_str._CT18	16761821
GROUP_14	Serratia_odorifera_DSM_4582	293394609
GROUP_14	Serratia_proteamaculans_568	157372123
GROUP_14	Shigella_sonnei_Ss046	74313449
GROUP_14	Vibrio_cholerae_O395	147674731
GROUP_14	Vibrio_parahaemolyticus_RIMD_2210633	28897287
GROUP_14	Xanthomonas_axonopodis_pv._citri_str._306	21242620
GROUP_14	Xanthomonas_campestris_pv._campestris_str._ATCC_33913	21231301
GROUP_14	Xanthomonas_oryzae_pv._oryzae_KACC10331	58582495
GROUP_14	Xenorhabdus_nematophila_ATCC_19061	300722131
GROUP_14	Xylella_fastidiosa_Temecula1	28198321
GROUP_14	Yersinia_enterocolitica_subsp._enterocolitica_8081	123443572
GROUP_14	Yersinia_pestis_CO92	218928061
GROUP_14	Yersinia_pestis_Nepal516	108813247
GROUP_14	Yersinia_pseudotuberculosis_IP_32953	51597474
GROUP_15	Aeromonas_hydrophila_subsp._hydrophila_ATCC_7966	117617760
GROUP_15	Aeromonas_salmonicida_subsp._salmonicida_A449	145299488
GROUP_15	Cronobacter_sakazakii_ATCC_BAA-894	156935183
GROUP_15	Cronobacter_turicensis_z3032	260598557
GROUP_15	Dickeya_dadantii_3937	307131725
GROUP_15	Dickeya_dadantii_Ech586	271499937
GROUP_15	Dickeya_dadantii_Ech703	242238864
GROUP_15	Dickeya_zeae_Ech1591	251789656
GROUP_15	Enterobacter_cloacae_SCF1	311281164
GROUP_15	Enterobacter_cloacae_subsp._cloacae_ATCC_13047	295698020
GROUP_15	Enterobacter_sp._638	146284635
GROUP_15	Erwinia_amylovora_ATCC_49946	292900729
GROUP_15	Erwinia_amylovora_CFBP1430	292489040
GROUP_15	Erwinia_billingiae_Eb661	300718438
GROUP_15	Erwinia_pyrifoliae_Ep1_96	259907329
GROUP_15	Erwinia_tasmaniensis_Et1_99	188535110
GROUP_15	Escherichia_coli_B_str._REL606_	254162239
GROUP_15	Escherichia_coli_O157_H7_str._EDL933	15800194
GROUP_15	Escherichia_fergusonii_ATCC_35469	218550880
GROUP_15	Marinomonas_mediterranea_MMB-1	326797317
GROUP_15	Marinomonas_sp._MWYL1	152994337
GROUP_15	Pantoea_ananatis_LMG_20103	291618065
GROUP_15	Pantoea_sp._At-9b	317048583
GROUP_15	Pantoea_vagans_C9-1	308187324
GROUP_15	Pectobacterium_atrosepticum_SCRI1043	50119744
GROUP_15	Pectobacterium_carotovorum_subsp._brasiliensis_PBR1692	227114886
GROUP_15	Pectobacterium_carotovorum_subsp._carotovorum_PC1	253687078
GROUP_15	Pectobacterium_carotovorum_subsp._carotovorum_WPP14	227326310
GROUP_15	Pectobacterium_wasabiae_CFBP_3304	401704143
GROUP_15	Pectobacterium_wasabiae_SCC3193	385870394
GROUP_15	Pectobacterium_wasabiae_WPP163	261820224
GROUP_15	Photorhabdus_asymbiotica_subsp._asymbiotica_ATCC_43949	253991322
GROUP_15	Photorhabdus_luminescens_subsp._laumondii_TTO1	37526561
GROUP_15	Pseudomonas_aeruginosa_PAO1	15595887
GROUP_15	Pseudomonas_fluorescens_Pf-5	70730129
GROUP_15	Pseudomonas_syringae_pv._tomato_str._DC3000	28868699
GROUP_15	Ralstonia_solanacearum_GMI1000	17545606
GROUP_15	Ralstonia_solanacearum_UW551	83749798
GROUP_15	Saccharomyces_cerevisiae_S288c	6323374
GROUP_15	Salmonella_enterica_subsp._enterica_serovar_Typhi_str._CT18	16762942
GROUP_15	Serratia_odorifera_DSM_4582	293396284
GROUP_15	Serratia_proteamaculans_568	157362820
GROUP_15	Shigella_sonnei_Ss046	74311044
GROUP_15	Vibrio_cholerae_O395	147673383
GROUP_15	Vibrio_parahaemolyticus_RIMD_2210633	28898161
GROUP_15	Xanthomonas_axonopodis_pv._citri_str._306	21242886
GROUP_15	Xanthomonas_campestris_pv._campestris_str._ATCC_33913	21231472
GROUP_15	Xanthomonas_oryzae_pv._oryzae_KACC10331	58583110
GROUP_15	Xenorhabdus_nematophila_ATCC_19061	300723475
GROUP_15	Xylella_fastidiosa_Temecula1	77747656
GROUP_15	Yersinia_enterocolitica_subsp._enterocolitica_8081	123442714
GROUP_15	Yersinia_pestis_CO92	45443055
GROUP_15	Yersinia_pestis_Nepal516	108813388
GROUP_15	Yersinia_pseudotuberculosis_IP_32953	51597166
GROUP_16	Aeromonas_hydrophila_subsp._hydrophila_ATCC_7966	117618495
GROUP_16	Aeromonas_salmonicida_subsp._salmonicida_A449	145300979
GROUP_16	Cronobacter_sakazakii_ATCC_BAA-894	156933010
GROUP_16	Cronobacter_turicensis_z3032	260598821
GROUP_16	Dickeya_dadantii_3937	307129661
GROUP_16	Dickeya_dadantii_Ech586	271499349
GROUP_16	Dickeya_dadantii_Ech703	242240615
GROUP_16	Dickeya_zeae_Ech1591	251790867
GROUP_16	Enterobacter_cloacae_SCF1	311278640
GROUP_16	Enterobacter_cloacae_subsp._cloacae_ATCC_13047	296104096
GROUP_16	Enterobacter_sp._638	146312598
GROUP_16	Erwinia_amylovora_ATCC_49946	292900107
GROUP_16	Erwinia_amylovora_CFBP1430	292488970
GROUP_16	Erwinia_billingiae_Eb661	300717880
GROUP_16	Erwinia_pyrifoliae_Ep1_96	259907799
GROUP_16	Erwinia_tasmaniensis_Et1_99	188533231
GROUP_16	Escherichia_coli_B_str._REL606_	254162419
GROUP_16	Escherichia_coli_O157_H7_str._EDL933	15802967
GROUP_16	Escherichia_fergusonii_ATCC_35469	218548124
GROUP_16	Marinomonas_mediterranea_MMB-1	326793391
GROUP_16	Marinomonas_sp._MWYL1	152994103
GROUP_16	Pantoea_ananatis_LMG_20103	291618330
GROUP_16	Pantoea_sp._At-9b	317049061
GROUP_16	Pantoea_vagans_C9-1	308187708
GROUP_16	Pectobacterium_atrosepticum_SCRI1043	50119816
GROUP_16	Pectobacterium_carotovorum_subsp._brasiliensis_PBR1692	227114526
GROUP_16	Pectobacterium_carotovorum_subsp._carotovorum_PC1	253687157
GROUP_16	Pectobacterium_carotovorum_subsp._carotovorum_WPP14	227329397
GROUP_16	Pectobacterium_wasabiae_CFBP_3304	401704204
GROUP_16	Pectobacterium_wasabiae_SCC3193	385870483
GROUP_16	Pectobacterium_wasabiae_WPP163	261820311
GROUP_16	Photorhabdus_asymbiotica_subsp._asymbiotica_ATCC_43949	253988874
GROUP_16	Photorhabdus_luminescens_subsp._laumondii_TTO1	37525339
GROUP_16	Pseudomonas_aeruginosa_PAO1	15595222
GROUP_16	Pseudomonas_fluorescens_Pf-5	70733540
GROUP_16	Pseudomonas_syringae_pv._tomato_str._DC3000	28867410
GROUP_16	Ralstonia_solanacearum_GMI1000	17546911
GROUP_16	Ralstonia_solanacearum_UW551	83746483
GROUP_16	Saccharomyces_cerevisiae_S288c	6320249
GROUP_16	Salmonella_enterica_subsp._enterica_serovar_Typhi_str._CT18	16761369
GROUP_16	Serratia_odorifera_DSM_4582	293395019
GROUP_16	Serratia_proteamaculans_568	157371701
GROUP_16	Shigella_sonnei_Ss046	74312971
GROUP_16	Vibrio_cholerae_O395	147674221
GROUP_16	Vibrio_parahaemolyticus_RIMD_2210633	28899808
GROUP_16	Xanthomonas_axonopodis_pv._citri_str._306	21244826
GROUP_16	Xanthomonas_campestris_pv._campestris_str._ATCC_33913	21233441
GROUP_16	Xanthomonas_oryzae_pv._oryzae_KACC10331	58583862
GROUP_16	Xenorhabdus_nematophila_ATCC_19061	300724179
GROUP_16	Xylella_fastidiosa_Temecula1	28197960
GROUP_16	Yersinia_enterocolitica_subsp._enterocolitica_8081	123441508
GROUP_16	Yersinia_pestis_CO92	218930077
GROUP_16	Yersinia_pestis_Nepal516	108811516
GROUP_16	Yersinia_pseudotuberculosis_IP_32953	51597070
GROUP_17	Aeromonas_hydrophila_subsp._hydrophila_ATCC_7966	117621345
GROUP_17	Aeromonas_salmonicida_subsp._salmonicida_A449	145300678
GROUP_17	Cronobacter_sakazakii_ATCC_BAA-894	156932779
GROUP_17	Cronobacter_turicensis_z3032	260599084
GROUP_17	Dickeya_dadantii_3937	307132211
GROUP_17	Dickeya_dadantii_Ech586	271501699
GROUP_17	Dickeya_dadantii_Ech703	242238445
GROUP_17	Dickeya_zeae_Ech1591	251788614
GROUP_17	Enterobacter_cloacae_SCF1	311278355
GROUP_17	Enterobacter_cloacae_subsp._cloacae_ATCC_13047	296104368
GROUP_17	Enterobacter_sp._638	146312813
GROUP_17	Erwinia_amylovora_ATCC_49946	292900336
GROUP_17	Erwinia_amylovora_CFBP1430	292487293
GROUP_17	Erwinia_billingiae_Eb661	300718056
GROUP_17	Erwinia_pyrifoliae_Ep1_96	259909418
GROUP_17	Erwinia_tasmaniensis_Et1_99	188534789
GROUP_17	Escherichia_coli_B_str._REL606_	254162628
GROUP_17	Escherichia_coli_O157_H7_str._EDL933	15803211
GROUP_17	Escherichia_fergusonii_ATCC_35469	218547790
GROUP_17	Marinomonas_mediterranea_MMB-1	326794049
GROUP_17	Marinomonas_sp._MWYL1	152997630
GROUP_17	Pantoea_ananatis_LMG_20103	291618585
GROUP_17	Pantoea_sp._At-9b	317049269
GROUP_17	Pantoea_vagans_C9-1	308187884
GROUP_17	Pectobacterium_atrosepticum_SCRI1043	50122289
GROUP_17	Pectobacterium_carotovorum_subsp._brasiliensis_PBR1692	227114946
GROUP_17	Pectobacterium_carotovorum_subsp._carotovorum_PC1	253689580
GROUP_17	Pectobacterium_carotovorum_subsp._carotovorum_WPP14	227329399
GROUP_17	Pectobacterium_wasabiae_CFBP_3304	401704344
GROUP_17	Pectobacterium_wasabiae_SCC3193	385870606
GROUP_17	Pectobacterium_wasabiae_WPP163	261820431
GROUP_17	Photorhabdus_asymbiotica_subsp._asymbiotica_ATCC_43949	253990685
GROUP_17	Photorhabdus_luminescens_subsp._laumondii_TTO1	37525217
GROUP_17	Pseudomonas_aeruginosa_PAO1	15596100
GROUP_17	Pseudomonas_fluorescens_Pf-5	70731848
GROUP_17	Pseudomonas_syringae_pv._tomato_str._DC3000	28869047
GROUP_17	Ralstonia_solanacearum_GMI1000	17545516
GROUP_17	Ralstonia_solanacearum_UW551	83747684
GROUP_17	Saccharomyces_cerevisiae_S288c	6324911
GROUP_17	Salmonella_enterica_subsp._enterica_serovar_Typhi_str._CT18	16761603
GROUP_17	Serratia_odorifera_DSM_4582	293392770
GROUP_17	Serratia_proteamaculans_568	157369088
GROUP_17	Shigella_sonnei_Ss046	74313262
GROUP_17	Vibrio_cholerae_O395	147675089
GROUP_17	Vibrio_parahaemolyticus_RIMD_2210633	28899322
GROUP_17	Xanthomonas_axonopodis_pv._citri_str._306	21242491
GROUP_17	Xanthomonas_campestris_pv._campestris_str._ATCC_33913	21231177
GROUP_17	Xanthomonas_oryzae_pv._oryzae_KACC10331	58582562
GROUP_17	Xenorhabdus_nematophila_ATCC_19061	300722254
GROUP_17	Xylella_fastidiosa_Temecula1	28198031
GROUP_17	Yersinia_enterocolitica_subsp._enterocolitica_8081	123441185
GROUP_17	Yersinia_pestis_CO92	218930326
GROUP_17	Yersinia_pestis_Nepal516	108810954
GROUP_17	Yersinia_pseudotuberculosis_IP_32953	51595175
GROUP_18	Aeromonas_hydrophila_subsp._hydrophila_ATCC_7966	117619764
GROUP_18	Aeromonas_salmonicida_subsp._salmonicida_A449	145297344
GROUP_18	Cronobacter_sakazakii_ATCC_BAA-894	156932865
GROUP_18	Cronobacter_turicensis_z3032	260598973
GROUP_18	Dickeya_dadantii_3937	307132185
GROUP_18	Dickeya_dadantii_Ech586	271501677
GROUP_18	Dickeya_dadantii_Ech703	242240264
GROUP_18	Dickeya_zeae_Ech1591	251788635
GROUP_18	Enterobacter_cloacae_SCF1	311278478
GROUP_18	Enterobacter_cloacae_subsp._cloacae_ATCC_13047	296104261
GROUP_18	Enterobacter_sp._638	146312713
GROUP_18	Erwinia_amylovora_ATCC_49946	292900313
GROUP_18	Erwinia_amylovora_CFBP1430	292487321
GROUP_18	Erwinia_billingiae_Eb661	300718033
GROUP_18	Erwinia_pyrifoliae_Ep1_96	259909394
GROUP_18	Erwinia_tasmaniensis_Et1_99	188534765
GROUP_18	Escherichia_coli_B_str._REL606_	254162563
GROUP_18	Escherichia_coli_O157_H7_str._EDL933	15803116
GROUP_18	Escherichia_fergusonii_ATCC_35469	218547885
GROUP_18	Marinomonas_mediterranea_MMB-1	326796211
GROUP_18	Marinomonas_sp._MWYL1	152997611
GROUP_18	Pantoea_ananatis_LMG_20103	291618563
GROUP_18	Pantoea_sp._At-9b	317049247
GROUP_18	Pantoea_vagans_C9-1	308187863
GROUP_18	Pectobacterium_atrosepticum_SCRI1043	50122267
GROUP_18	Pectobacterium_carotovorum_subsp._brasiliensis_PBR1692	227115221
GROUP_18	Pectobacterium_carotovorum_subsp._carotovorum_PC1	253689510
GROUP_18	Pectobacterium_carotovorum_subsp._carotovorum_WPP14	227329202
GROUP_18	Pectobacterium_wasabiae_CFBP_3304	401704776
GROUP_18	Pectobacterium_wasabiae_SCC3193	385870630
GROUP_18	Pectobacterium_wasabiae_WPP163	261820453
GROUP_18	Photorhabdus_asymbiotica_subsp._asymbiotica_ATCC_43949	253990664
GROUP_18	Photorhabdus_luminescens_subsp._laumondii_TTO1	37525237
GROUP_18	Pseudomonas_aeruginosa_PAO1	15599738
GROUP_18	Pseudomonas_fluorescens_Pf-5	70732609
GROUP_18	Pseudomonas_syringae_pv._tomato_str._DC3000	28868056
GROUP_18	Ralstonia_solanacearum_GMI1000	17546054
GROUP_18	Ralstonia_solanacearum_UW551	83748548
GROUP_18	Saccharomyces_cerevisiae_S288c	6323002
GROUP_18	Salmonella_enterica_subsp._enterica_serovar_Typhi_str._CT18	16761514
GROUP_18	Serratia_odorifera_DSM_4582	293392742
GROUP_18	Serratia_proteamaculans_568	157369131
GROUP_18	Shigella_sonnei_Ss046	74313151
GROUP_18	Vibrio_cholerae_O395	147675005
GROUP_18	Vibrio_parahaemolyticus_RIMD_2210633	28897335
GROUP_18	Xanthomonas_axonopodis_pv._citri_str._306	21243921
GROUP_18	Xanthomonas_campestris_pv._campestris_str._ATCC_33913	21232500
GROUP_18	Xanthomonas_oryzae_pv._oryzae_KACC10331	58580960
GROUP_18	Xenorhabdus_nematophila_ATCC_19061	300722275
GROUP_18	Xylella_fastidiosa_Temecula1	28199560
GROUP_18	Yersinia_enterocolitica_subsp._enterocolitica_8081	123441247
GROUP_18	Yersinia_pestis_CO92	45440507
GROUP_18	Yersinia_pestis_Nepal516	108810986
GROUP_18	Yersinia_pseudotuberculosis_IP_32953	51595198
GROUP_19	Aeromonas_hydrophila_subsp._hydrophila_ATCC_7966	117617799
GROUP_19	Aeromonas_salmonicida_subsp._salmonicida_A449	145298200
GROUP_19	Cronobacter_sakazakii_ATCC_BAA-894	156932879
GROUP_19	Cronobacter_turicensis_z3032	260598961
GROUP_19	Dickeya_dadantii_3937	307132130
GROUP_19	Dickeya_dadantii_Ech586	271501632
GROUP_19	Dickeya_dadantii_Ech703	242240214
GROUP_19	Dickeya_zeae_Ech1591	251788687
GROUP_19	Enterobacter_cloacae_SCF1	311278487
GROUP_19	Enterobacter_cloacae_subsp._cloacae_ATCC_13047	296104253
GROUP_19	Enterobacter_sp._638	146312706
GROUP_19	Erwinia_amylovora_ATCC_49946	292900226
GROUP_19	Erwinia_amylovora_CFBP1430	292489106
GROUP_19	Erwinia_billingiae_Eb661	300717999
GROUP_19	Erwinia_pyrifoliae_Ep1_96	259907665
GROUP_19	Erwinia_tasmaniensis_Et1_99	188533125
GROUP_19	Escherichia_coli_B_str._REL606_	254162555
GROUP_19	Escherichia_coli_O157_H7_str._EDL933	15803107
GROUP_19	Escherichia_fergusonii_ATCC_35469	218547894
GROUP_19	Marinomonas_mediterranea_MMB-1	326796644
GROUP_19	Marinomonas_sp._MWYL1	152995115
GROUP_19	Pantoea_ananatis_LMG_20103	291618457
GROUP_19	Pantoea_sp._At-9b	317049191
GROUP_19	Pantoea_vagans_C9-1	308187818
GROUP_19	Pectobacterium_atrosepticum_SCRI1043	50122211
GROUP_19	Pectobacterium_carotovorum_subsp._brasiliensis_PBR1692	227112918
GROUP_19	Pectobacterium_carotovorum_subsp._carotovorum_PC1	253689451
GROUP_19	Pectobacterium_carotovorum_subsp._carotovorum_WPP14	227328590
GROUP_19	Pectobacterium_wasabiae_CFBP_3304	401703332
GROUP_19	Pectobacterium_wasabiae_SCC3193	385870684
GROUP_19	Pectobacterium_wasabiae_WPP163	261820508
GROUP_19	Photorhabdus_asymbiotica_subsp._asymbiotica_ATCC_43949	253988757
GROUP_19	Photorhabdus_luminescens_subsp._laumondii_TTO1	37527245
GROUP_19	Pseudomonas_aeruginosa_PAO1	15595947
GROUP_19	Pseudomonas_fluorescens_Pf-5	70728814
GROUP_19	Pseudomonas_syringae_pv._tomato_str._DC3000	28871378
GROUP_19	Ralstonia_solanacearum_GMI1000	17547606
GROUP_19	Ralstonia_solanacearum_UW551	83747486
GROUP_19	Saccharomyces_cerevisiae_S288c	6323620
GROUP_19	Salmonella_enterica_subsp._enterica_serovar_Typhi_str._CT18	16761505
GROUP_19	Serratia_odorifera_DSM_4582	293394816
GROUP_19	Serratia_proteamaculans_568	157371918
GROUP_19	Shigella_sonnei_Ss046	74313143
GROUP_19	Vibrio_cholerae_O395	147675455
GROUP_19	Vibrio_parahaemolyticus_RIMD_2210633	28897274
GROUP_19	Xanthomonas_axonopodis_pv._citri_str._306	21244549
GROUP_19	Xanthomonas_campestris_pv._campestris_str._ATCC_33913	21233200
GROUP_19	Xanthomonas_oryzae_pv._oryzae_KACC10331	58583920
GROUP_19	Xenorhabdus_nematophila_ATCC_19061	300724105
GROUP_19	Xylella_fastidiosa_Temecula1	28199910
GROUP_19	Yersinia_enterocolitica_subsp._enterocolitica_8081	123441348
GROUP_19	Yersinia_pestis_CO92	218929776
GROUP_19	Yersinia_pestis_Nepal516	108811355
GROUP_19	Yersinia_pseudotuberculosis_IP_32953	51597220
GROUP_20	Aeromonas_hydrophila_subsp._hydrophila_ATCC_7966	117618614
GROUP_20	Aeromonas_salmonicida_subsp._salmonicida_A449	145298852
GROUP_20	Cronobacter_sakazakii_ATCC_BAA-894	156932952
GROUP_20	Cronobacter_turicensis_z3032	260598891
GROUP_20	Dickeya_dadantii_3937	307132050
GROUP_20	Dickeya_dadantii_Ech586	271501561
GROUP_20	Dickeya_dadantii_Ech703	242240146
GROUP_20	Dickeya_zeae_Ech1591	251788758
GROUP_20	Enterobacter_cloacae_SCF1	311278572
GROUP_20	Enterobacter_cloacae_subsp._cloacae_ATCC_13047	296104181
GROUP_20	Enterobacter_sp._638	146312639
GROUP_20	Erwinia_amylovora_ATCC_49946	292900165
GROUP_20	Erwinia_amylovora_CFBP1430	292489035
GROUP_20	Erwinia_billingiae_Eb661	300717941
GROUP_20	Erwinia_pyrifoliae_Ep1_96	259907729
GROUP_20	Erwinia_tasmaniensis_Et1_99	188533182
GROUP_20	Escherichia_coli_B_str._REL606_	254162481
GROUP_20	Escherichia_coli_O157_H7_str._EDL933	15803031
GROUP_20	Escherichia_fergusonii_ATCC_35469	218548059
GROUP_20	Marinomonas_mediterranea_MMB-1	326793643
GROUP_20	Marinomonas_sp._MWYL1	152998143
GROUP_20	Pantoea_ananatis_LMG_20103	291618401
GROUP_20	Pantoea_sp._At-9b	317049125
GROUP_20	Pantoea_vagans_C9-1	308187759
GROUP_20	Pectobacterium_atrosepticum_SCRI1043	50122130
GROUP_20	Pectobacterium_carotovorum_subsp._brasiliensis_PBR1692	227112674
GROUP_20	Pectobacterium_carotovorum_subsp._carotovorum_PC1	253689372
GROUP_20	Pectobacterium_carotovorum_subsp._carotovorum_WPP14	227328663
GROUP_20	Pectobacterium_wasabiae_CFBP_3304	401705201
GROUP_20	Pectobacterium_wasabiae_SCC3193	385870760
GROUP_20	Pectobacterium_wasabiae_WPP163	261820583
GROUP_20	Photorhabdus_asymbiotica_subsp._asymbiotica_ATCC_43949	253989307
GROUP_20	Photorhabdus_luminescens_subsp._laumondii_TTO1	37526602
GROUP_20	Pseudomonas_aeruginosa_PAO1	15598964
GROUP_20	Pseudomonas_fluorescens_Pf-5	70732263
GROUP_20	Pseudomonas_syringae_pv._tomato_str._DC3000	28868657
GROUP_20	Ralstonia_solanacearum_GMI1000	17546150
GROUP_20	Ralstonia_solanacearum_UW551	83749991
GROUP_20	Saccharomyces_cerevisiae_S288c	6323873
GROUP_20	Salmonella_enterica_subsp._enterica_serovar_Typhi_str._CT18	16761427
GROUP_20	Serratia_odorifera_DSM_4582	293394889
GROUP_20	Serratia_proteamaculans_568	157371830
GROUP_20	Shigella_sonnei_Ss046	74313033
GROUP_20	Vibrio_cholerae_O395	147675501
GROUP_20	Vibrio_parahaemolyticus_RIMD_2210633	28897391
GROUP_20	Xanthomonas_axonopodis_pv._citri_str._306	21243022
GROUP_20	Xanthomonas_campestris_pv._campestris_str._ATCC_33913	21231622
GROUP_20	Xanthomonas_oryzae_pv._oryzae_KACC10331	58581818
GROUP_20	Xenorhabdus_nematophila_ATCC_19061	300722900
GROUP_20	Xylella_fastidiosa_Temecula1	28199328
GROUP_20	Yersinia_enterocolitica_subsp._enterocolitica_8081	123441427
GROUP_20	Yersinia_pestis_CO92	218929930
GROUP_20	Yersinia_pestis_Nepal516	108811431
GROUP_20	Yersinia_pseudotuberculosis_IP_32953	51597148
GROUP_21	Aeromonas_hydrophila_subsp._hydrophila_ATCC_7966	117618286
GROUP_21	Aeromonas_salmonicida_subsp._salmonicida_A449	145298912
GROUP_21	Cronobacter_sakazakii_ATCC_BAA-894	156933076
GROUP_21	Cronobacter_turicensis_z3032	260598750
GROUP_21	Dickeya_dadantii_3937	307131868
GROUP_21	Dickeya_dadantii_Ech586	271501314
GROUP_21	Dickeya_dadantii_Ech703	242240011
GROUP_21	Dickeya_zeae_Ech1591	251788965
GROUP_21	Enterobacter_cloacae_SCF1	311278710
GROUP_21	Enterobacter_cloacae_subsp._cloacae_ATCC_13047	296104015
GROUP_21	Enterobacter_sp._638	146312519
GROUP_21	Erwinia_amylovora_ATCC_49946	292900044
GROUP_21	Erwinia_amylovora_CFBP1430	292488900
GROUP_21	Erwinia_billingiae_Eb661	300717708
GROUP_21	Erwinia_pyrifoliae_Ep1_96	259907874
GROUP_21	Erwinia_tasmaniensis_Et1_99	188533297
GROUP_21	Escherichia_coli_B_str._REL606_	254162338
GROUP_21	Escherichia_coli_O157_H7_str._EDL933	15802876
GROUP_21	Escherichia_fergusonii_ATCC_35469	218548216
GROUP_21	Marinomonas_mediterranea_MMB-1	326795496
GROUP_21	Marinomonas_sp._MWYL1	152996266
GROUP_21	Pantoea_ananatis_LMG_20103	291618241
GROUP_21	Pantoea_sp._At-9b	317048990
GROUP_21	Pantoea_vagans_C9-1	308187641
GROUP_21	Pectobacterium_atrosepticum_SCRI1043	50121992
GROUP_21	Pectobacterium_carotovorum_subsp._brasiliensis_PBR1692	227114797
GROUP_21	Pectobacterium_carotovorum_subsp._carotovorum_PC1	253689187
GROUP_21	Pectobacterium_carotovorum_subsp._carotovorum_WPP14	227327269
GROUP_21	Pectobacterium_wasabiae_CFBP_3304	401705037
GROUP_21	Pectobacterium_wasabiae_SCC3193	385870916
GROUP_21	Pectobacterium_wasabiae_WPP163	261820753
GROUP_21	Photorhabdus_asymbiotica_subsp._asymbiotica_ATCC_43949	253988908
GROUP_21	Photorhabdus_luminescens_subsp._laumondii_TTO1	37527074
GROUP_21	Pseudomonas_aeruginosa_PAO1	15596878
GROUP_21	Pseudomonas_fluorescens_Pf-5	70731698
GROUP_21	Pseudomonas_syringae_pv._tomato_str._DC3000	28869247
GROUP_21	Ralstonia_solanacearum_GMI1000	17546285
GROUP_21	Ralstonia_solanacearum_UW551	83748288
GROUP_21	Saccharomyces_cerevisiae_S288c	6321290
GROUP_21	Salmonella_enterica_subsp._enterica_serovar_Typhi_str._CT18	16761308
GROUP_21	Serratia_odorifera_DSM_4582	293395105
GROUP_21	Serratia_proteamaculans_568	157371611
GROUP_21	Shigella_sonnei_Ss046	74312846
GROUP_21	Vibrio_cholerae_O395	147675123
GROUP_21	Vibrio_parahaemolyticus_RIMD_2210633	28898976
GROUP_21	Xanthomonas_axonopodis_pv._citri_str._306	21243452
GROUP_21	Xanthomonas_campestris_pv._campestris_str._ATCC_33913	21231982
GROUP_21	Xanthomonas_oryzae_pv._oryzae_KACC10331	58582884
GROUP_21	Xenorhabdus_nematophila_ATCC_19061	300724038
GROUP_21	Xylella_fastidiosa_Temecula1	28198516
GROUP_21	Yersinia_enterocolitica_subsp._enterocolitica_8081	123441617
GROUP_21	Yersinia_pestis_CO92	218929823
GROUP_21	Yersinia_pestis_Nepal516	108812357
GROUP_21	Yersinia_pseudotuberculosis_IP_32953	51596951
GROUP_22	Aeromonas_hydrophila_subsp._hydrophila_ATCC_7966	117621230
GROUP_22	Aeromonas_salmonicida_subsp._salmonicida_A449	145299465
GROUP_22	Cronobacter_sakazakii_ATCC_BAA-894	156933091
GROUP_22	Cronobacter_turicensis_z3032	260598735
GROUP_22	Dickeya_dadantii_3937	307131841
GROUP_22	Dickeya_dadantii_Ech586	271501290
GROUP_22	Dickeya_dadantii_Ech703	242239991
GROUP_22	Dickeya_zeae_Ech1591	251788991
GROUP_22	Enterobacter_cloacae_SCF1	311278724
GROUP_22	Enterobacter_cloacae_subsp._cloacae_ATCC_13047	296104001
GROUP_22	Enterobacter_sp._638	146312506
GROUP_22	Erwinia_amylovora_ATCC_49946	292900024
GROUP_22	Erwinia_amylovora_CFBP1430	292488878
GROUP_22	Erwinia_billingiae_Eb661	300717683
GROUP_22	Erwinia_pyrifoliae_Ep1_96	259907896
GROUP_22	Erwinia_tasmaniensis_Et1_99	188533317
GROUP_22	Escherichia_coli_B_str._REL606_	254162324
GROUP_22	Escherichia_coli_O157_H7_str._EDL933	15802862
GROUP_22	Escherichia_fergusonii_ATCC_35469	218548230
GROUP_22	Marinomonas_mediterranea_MMB-1	326795340
GROUP_22	Marinomonas_sp._MWYL1	152996067
GROUP_22	Pantoea_ananatis_LMG_20103	291618220
GROUP_22	Pantoea_sp._At-9b	317048967
GROUP_22	Pantoea_vagans_C9-1	308187623
GROUP_22	Pectobacterium_atrosepticum_SCRI1043	50121978
GROUP_22	Pectobacterium_carotovorum_subsp._brasiliensis_PBR1692	227114782
GROUP_22	Pectobacterium_carotovorum_subsp._carotovorum_PC1	253689173
GROUP_22	Pectobacterium_carotovorum_subsp._carotovorum_WPP14	227327254
GROUP_22	Pectobacterium_wasabiae_CFBP_3304	401705022
GROUP_22	Pectobacterium_wasabiae_SCC3193	385870931
GROUP_22	Pectobacterium_wasabiae_WPP163	261820768
GROUP_22	Photorhabdus_asymbiotica_subsp._asymbiotica_ATCC_43949	253988935
GROUP_22	Photorhabdus_luminescens_subsp._laumondii_TTO1	37527056
GROUP_22	Pseudomonas_aeruginosa_PAO1	15598307
GROUP_22	Pseudomonas_fluorescens_Pf-5	70729448
GROUP_22	Pseudomonas_syringae_pv._tomato_str._DC3000	28870969
GROUP_22	Ralstonia_solanacearum_GMI1000	17546698
GROUP_22	Ralstonia_solanacearum_UW551	83748097
GROUP_22	Saccharomyces_cerevisiae_S288c	6323760
GROUP_22	Salmonella_enterica_subsp._enterica_serovar_Typhi_str._CT18	16761290
GROUP_22	Serratia_odorifera_DSM_4582	293395137
GROUP_22	Serratia_proteamaculans_568	157371568
GROUP_22	Shigella_sonnei_Ss046	74312832
GROUP_22	Vibrio_cholerae_O395	147673270
GROUP_22	Vibrio_parahaemolyticus_RIMD_2210633	28898962
GROUP_22	Xanthomonas_axonopodis_pv._citri_str._306	21241794
GROUP_22	Xanthomonas_campestris_pv._campestris_str._ATCC_33913	21230419
GROUP_22	Xanthomonas_oryzae_pv._oryzae_KACC10331	58583302
GROUP_22	Xenorhabdus_nematophila_ATCC_19061	300724018
GROUP_22	Xylella_fastidiosa_Temecula1	28198759
GROUP_22	Yersinia_enterocolitica_subsp._enterocolitica_8081	123441648
GROUP_22	Yersinia_pestis_CO92	45442184
GROUP_22	Yersinia_pestis_Nepal516	108812340
GROUP_22	Yersinia_pseudotuberculosis_IP_32953	51596934
GROUP_23	Aeromonas_hydrophila_subsp._hydrophila_ATCC_7966	117621358
GROUP_23	Aeromonas_salmonicida_subsp._salmonicida_A449	145299383
GROUP_23	Cronobacter_sakazakii_ATCC_BAA-894	156933094
GROUP_23	Cronobacter_turicensis_z3032	260598732
GROUP_23	Dickeya_dadantii_3937	307131838
GROUP_23	Dickeya_dadantii_Ech586	271501287
GROUP_23	Dickeya_dadantii_Ech703	242239988
GROUP_23	Dickeya_zeae_Ech1591	251788994
GROUP_23	Enterobacter_cloacae_SCF1	311278727
GROUP_23	Enterobacter_cloacae_subsp._cloacae_ATCC_13047	296103998
GROUP_23	Enterobacter_sp._638	146312503
GROUP_23	Erwinia_amylovora_ATCC_49946	292900020
GROUP_23	Erwinia_amylovora_CFBP1430	292488875
GROUP_23	Erwinia_billingiae_Eb661	300717680
GROUP_23	Erwinia_pyrifoliae_Ep1_96	259907899
GROUP_23	Erwinia_tasmaniensis_Et1_99	188533321
GROUP_23	Escherichia_coli_B_str._REL606_	254162321
GROUP_23	Escherichia_coli_O157_H7_str._EDL933	15802859
GROUP_23	Escherichia_fergusonii_ATCC_35469	218548233
GROUP_23	Marinomonas_mediterranea_MMB-1	326795343
GROUP_23	Marinomonas_sp._MWYL1	152996070
GROUP_23	Pantoea_ananatis_LMG_20103	291618217
GROUP_23	Pantoea_sp._At-9b	317048964
GROUP_23	Pantoea_vagans_C9-1	308187621
GROUP_23	Pectobacterium_atrosepticum_SCRI1043	50121975
GROUP_23	Pectobacterium_carotovorum_subsp._brasiliensis_PBR1692	227114779
GROUP_23	Pectobacterium_carotovorum_subsp._carotovorum_PC1	253689169
GROUP_23	Pectobacterium_carotovorum_subsp._carotovorum_WPP14	227327252
GROUP_23	Pectobacterium_wasabiae_CFBP_3304	401705019
GROUP_23	Pectobacterium_wasabiae_SCC3193	385870934
GROUP_23	Pectobacterium_wasabiae_WPP163	261820771
GROUP_23	Photorhabdus_asymbiotica_subsp._asymbiotica_ATCC_43949	253988938
GROUP_23	Photorhabdus_luminescens_subsp._laumondii_TTO1	37527053
GROUP_23	Pseudomonas_aeruginosa_PAO1	15598304
GROUP_23	Pseudomonas_fluorescens_Pf-5	70729451
GROUP_23	Pseudomonas_syringae_pv._tomato_str._DC3000	28870966
GROUP_23	Ralstonia_solanacearum_GMI1000	17546695
GROUP_23	Ralstonia_solanacearum_UW551	83748100
GROUP_23	Saccharomyces_cerevisiae_S288c	6323958
GROUP_23	Salmonella_enterica_subsp._enterica_serovar_Typhi_str._CT18	16761287
GROUP_23	Serratia_odorifera_DSM_4582	293395140
GROUP_23	Serratia_proteamaculans_568	157371565
GROUP_23	Shigella_sonnei_Ss046	74312829
GROUP_23	Vibrio_cholerae_O395	147673131
GROUP_23	Vibrio_parahaemolyticus_RIMD_2210633	28898959
GROUP_23	Xanthomonas_axonopodis_pv._citri_str._306	21241797
GROUP_23	Xanthomonas_campestris_pv._campestris_str._ATCC_33913	21230422
GROUP_23	Xanthomonas_oryzae_pv._oryzae_KACC10331	58583298
GROUP_23	Xenorhabdus_nematophila_ATCC_19061	300724015
GROUP_23	Xylella_fastidiosa_Temecula1	28198756
GROUP_23	Yersinia_enterocolitica_subsp._enterocolitica_8081	123441651
GROUP_23	Yersinia_pestis_CO92	218929844
GROUP_23	Yersinia_pestis_Nepal516	108812337
GROUP_23	Yersinia_pseudotuberculosis_IP_32953	51596931
GROUP_24	Aeromonas_hydrophila_subsp._hydrophila_ATCC_7966	117618858
GROUP_24	Aeromonas_salmonicida_subsp._salmonicida_A449	145299764
GROUP_24	Cronobacter_sakazakii_ATCC_BAA-894	156933556
GROUP_24	Cronobacter_turicensis_z3032	260598340
GROUP_24	Dickeya_dadantii_3937	307130883
GROUP_24	Dickeya_dadantii_Ech586	271500736
GROUP_24	Dickeya_dadantii_Ech703	242239588
GROUP_24	Dickeya_zeae_Ech1591	251789862
GROUP_24	Enterobacter_cloacae_SCF1	311279234
GROUP_24	Enterobacter_cloacae_subsp._cloacae_ATCC_13047	296101795
GROUP_24	Enterobacter_sp._638	146312080
GROUP_24	Erwinia_amylovora_ATCC_49946	292899718
GROUP_24	Erwinia_amylovora_CFBP1430	292488543
GROUP_24	Erwinia_billingiae_Eb661	300717088
GROUP_24	Erwinia_pyrifoliae_Ep1_96	259908215
GROUP_24	Erwinia_tasmaniensis_Et1_99	188533627
GROUP_24	Escherichia_coli_B_str._REL606_	254161926
GROUP_24	Escherichia_coli_O157_H7_str._EDL933	15802279
GROUP_24	Escherichia_fergusonii_ATCC_35469	218548573
GROUP_24	Marinomonas_mediterranea_MMB-1	326795232
GROUP_24	Marinomonas_sp._MWYL1	152996209
GROUP_24	Pantoea_ananatis_LMG_20103	291617759
GROUP_24	Pantoea_sp._At-9b	317048524
GROUP_24	Pantoea_vagans_C9-1	308187177
GROUP_24	Pectobacterium_atrosepticum_SCRI1043	50121421
GROUP_24	Pectobacterium_carotovorum_subsp._brasiliensis_PBR1692	227111612
GROUP_24	Pectobacterium_carotovorum_subsp._carotovorum_PC1	253688202
GROUP_24	Pectobacterium_carotovorum_subsp._carotovorum_WPP14	227329757
GROUP_24	Pectobacterium_wasabiae_CFBP_3304	401706317
GROUP_24	Pectobacterium_wasabiae_SCC3193	385871613
GROUP_24	Pectobacterium_wasabiae_WPP163	261821375
GROUP_24	Photorhabdus_asymbiotica_subsp._asymbiotica_ATCC_43949	253989953
GROUP_24	Photorhabdus_luminescens_subsp._laumondii_TTO1	37526023
GROUP_24	Pseudomonas_aeruginosa_PAO1	15596160
GROUP_24	Pseudomonas_fluorescens_Pf-5	70732092
GROUP_24	Pseudomonas_syringae_pv._tomato_str._DC3000	28871126
GROUP_24	Ralstonia_solanacearum_GMI1000	17545185
GROUP_24	Ralstonia_solanacearum_UW551	83746621
GROUP_24	Saccharomyces_cerevisiae_S288c	6325153
GROUP_24	Salmonella_enterica_subsp._enterica_serovar_Typhi_str._CT18	16760851
GROUP_24	Serratia_odorifera_DSM_4582	293395804
GROUP_24	Serratia_proteamaculans_568	157371021
GROUP_24	Shigella_sonnei_Ss046	74311804
GROUP_24	Vibrio_cholerae_O395	147674215
GROUP_24	Vibrio_parahaemolyticus_RIMD_2210633	28897821
GROUP_24	Xanthomonas_axonopodis_pv._citri_str._306	21243880
GROUP_24	Xanthomonas_campestris_pv._campestris_str._ATCC_33913	21232460
GROUP_24	Xanthomonas_oryzae_pv._oryzae_KACC10331	58581279
GROUP_24	Xenorhabdus_nematophila_ATCC_19061	300723087
GROUP_24	Xylella_fastidiosa_Temecula1	28198847
GROUP_24	Yersinia_enterocolitica_subsp._enterocolitica_8081	123442639
GROUP_24	Yersinia_pestis_CO92	218929160
GROUP_24	Yersinia_pestis_Nepal516	108811693
GROUP_24	Yersinia_pseudotuberculosis_IP_32953	51596362
GROUP_25	Aeromonas_hydrophila_subsp._hydrophila_ATCC_7966	117621181
GROUP_25	Aeromonas_salmonicida_subsp._salmonicida_A449	145298933
GROUP_25	Cronobacter_sakazakii_ATCC_BAA-894	156934293
GROUP_25	Cronobacter_turicensis_z3032	260597637
GROUP_25	Dickeya_dadantii_3937	307131177
GROUP_25	Dickeya_dadantii_Ech586	271500480
GROUP_25	Dickeya_dadantii_Ech703	242239483
GROUP_25	Dickeya_zeae_Ech1591	251789558
GROUP_25	Enterobacter_cloacae_SCF1	311279396
GROUP_25	Enterobacter_cloacae_subsp._cloacae_ATCC_13047	296102767
GROUP_25	Enterobacter_sp._638	146311380
GROUP_25	Erwinia_amylovora_ATCC_49946	292899340
GROUP_25	Erwinia_amylovora_CFBP1430	292488129
GROUP_25	Erwinia_billingiae_Eb661	300716458
GROUP_25	Erwinia_pyrifoliae_Ep1_96	259908578
GROUP_25	Erwinia_tasmaniensis_Et1_99	188533977
GROUP_25	Escherichia_coli_B_str._REL606_	254161779
GROUP_25	Escherichia_coli_O157_H7_str._EDL933	15802131
GROUP_25	Escherichia_fergusonii_ATCC_35469	218548710
GROUP_25	Marinomonas_mediterranea_MMB-1	326795752
GROUP_25	Marinomonas_sp._MWYL1	152996610
GROUP_25	Pantoea_ananatis_LMG_20103	291617247
GROUP_25	Pantoea_sp._At-9b	317047868
GROUP_25	Pantoea_vagans_C9-1	308186646
GROUP_25	Pectobacterium_atrosepticum_SCRI1043	50121350
GROUP_25	Pectobacterium_carotovorum_subsp._brasiliensis_PBR1692	227111545
GROUP_25	Pectobacterium_carotovorum_subsp._carotovorum_PC1	253688275
GROUP_25	Pectobacterium_carotovorum_subsp._carotovorum_WPP14	227327045
GROUP_25	Pectobacterium_wasabiae_CFBP_3304	401705778
GROUP_25	Pectobacterium_wasabiae_SCC3193	385871690
GROUP_25	Pectobacterium_wasabiae_WPP163	261821451
GROUP_25	Photorhabdus_asymbiotica_subsp._asymbiotica_ATCC_43949	253989346
GROUP_25	Photorhabdus_luminescens_subsp._laumondii_TTO1	37526560
GROUP_25	Pseudomonas_aeruginosa_PAO1	15597940
GROUP_25	Pseudomonas_fluorescens_Pf-5	70729481
GROUP_25	Pseudomonas_syringae_pv._tomato_str._DC3000	28869575
GROUP_25	Ralstonia_solanacearum_GMI1000	17546296
GROUP_25	Ralstonia_solanacearum_UW551	83748297
GROUP_25	Saccharomyces_cerevisiae_S288c	14318437
GROUP_25	Salmonella_enterica_subsp._enterica_serovar_Typhi_str._CT18	16760562
GROUP_25	Serratia_odorifera_DSM_4582	293396370
GROUP_25	Serratia_proteamaculans_568	157370384
GROUP_25	Shigella_sonnei_Ss046	74311961
GROUP_25	Vibrio_cholerae_O395	147671507
GROUP_25	Vibrio_parahaemolyticus_RIMD_2210633	28898054
GROUP_25	Xanthomonas_axonopodis_pv._citri_str._306	21243325
GROUP_25	Xanthomonas_campestris_pv._campestris_str._ATCC_33913	21231898
GROUP_25	Xanthomonas_oryzae_pv._oryzae_KACC10331	58582810
GROUP_25	Xenorhabdus_nematophila_ATCC_19061	300722778
GROUP_25	Xylella_fastidiosa_Temecula1	28199783
GROUP_25	Yersinia_enterocolitica_subsp._enterocolitica_8081	123442189
GROUP_25	Yersinia_pestis_CO92	218929522
GROUP_25	Yersinia_pestis_Nepal516	108812050
GROUP_25	Yersinia_pseudotuberculosis_IP_32953	51596666
GROUP_26	Aeromonas_hydrophila_subsp._hydrophila_ATCC_7966	117620869
GROUP_26	Aeromonas_salmonicida_subsp._salmonicida_A449	145297820
GROUP_26	Cronobacter_sakazakii_ATCC_BAA-894	156934339
GROUP_26	Cronobacter_turicensis_z3032	260597595
GROUP_26	Dickeya_dadantii_3937	307130931
GROUP_26	Dickeya_dadantii_Ech586	271500696
GROUP_26	Dickeya_dadantii_Ech703	242239404
GROUP_26	Dickeya_zeae_Ech1591	251789816
GROUP_26	Enterobacter_cloacae_SCF1	311279918
GROUP_26	Enterobacter_cloacae_subsp._cloacae_ATCC_13047	296102816
GROUP_26	Enterobacter_sp._638	146311331
GROUP_26	Erwinia_amylovora_ATCC_49946	292899641
GROUP_26	Erwinia_amylovora_CFBP1430	292488452
GROUP_26	Erwinia_billingiae_Eb661	300716996
GROUP_26	Erwinia_pyrifoliae_Ep1_96	259908285
GROUP_26	Erwinia_tasmaniensis_Et1_99	188533701
GROUP_26	Escherichia_coli_B_str._REL606_	254161837
GROUP_26	Escherichia_coli_O157_H7_str._EDL933	15802193
GROUP_26	Escherichia_fergusonii_ATCC_35469	218548659
GROUP_26	Marinomonas_mediterranea_MMB-1	326794061
GROUP_26	Marinomonas_sp._MWYL1	152995874
GROUP_26	Pantoea_ananatis_LMG_20103	291617663
GROUP_26	Pantoea_sp._At-9b	317048419
GROUP_26	Pantoea_vagans_C9-1	308187058
GROUP_26	Pectobacterium_atrosepticum_SCRI1043	50121272
GROUP_26	Pectobacterium_carotovorum_subsp._brasiliensis_PBR1692	227111469
GROUP_26	Pectobacterium_carotovorum_subsp._carotovorum_PC1	253688352
GROUP_26	Pectobacterium_carotovorum_subsp._carotovorum_WPP14	227326093
GROUP_26	Pectobacterium_wasabiae_CFBP_3304	401705708
GROUP_26	Pectobacterium_wasabiae_SCC3193	385871771
GROUP_26	Pectobacterium_wasabiae_WPP163	261821532
GROUP_26	Photorhabdus_asymbiotica_subsp._asymbiotica_ATCC_43949	253989454
GROUP_26	Photorhabdus_luminescens_subsp._laumondii_TTO1	37526450
GROUP_26	Pseudomonas_aeruginosa_PAO1	15598391
GROUP_26	Pseudomonas_fluorescens_Pf-5	70731965
GROUP_26	Pseudomonas_syringae_pv._tomato_str._DC3000	28868497
GROUP_26	Ralstonia_solanacearum_GMI1000	17547468
GROUP_26	Ralstonia_solanacearum_UW551	83746771
GROUP_26	Saccharomyces_cerevisiae_S288c	6321631
GROUP_26	Salmonella_enterica_subsp._enterica_serovar_Typhi_str._CT18	16760605
GROUP_26	Serratia_odorifera_DSM_4582	293395874
GROUP_26	Serratia_proteamaculans_568	157370968
GROUP_26	Shigella_sonnei_Ss046	74311911
GROUP_26	Vibrio_cholerae_O395	147675025
GROUP_26	Vibrio_parahaemolyticus_RIMD_2210633	28898931
GROUP_26	Xanthomonas_axonopodis_pv._citri_str._306	21244077
GROUP_26	Xanthomonas_campestris_pv._campestris_str._ATCC_33913	21232621
GROUP_26	Xanthomonas_oryzae_pv._oryzae_KACC10331	58580826
GROUP_26	Xenorhabdus_nematophila_ATCC_19061	300723426
GROUP_26	Xylella_fastidiosa_Temecula1	28199503
GROUP_26	Yersinia_enterocolitica_subsp._enterocolitica_8081	123442516
GROUP_26	Yersinia_pestis_CO92	218929257
GROUP_26	Yersinia_pestis_Nepal516	108811786
GROUP_26	Yersinia_pseudotuberculosis_IP_32953	51596409
GROUP_27	Aeromonas_hydrophila_subsp._hydrophila_ATCC_7966	117617538
GROUP_27	Aeromonas_salmonicida_subsp._salmonicida_A449	145298410
GROUP_27	Cronobacter_sakazakii_ATCC_BAA-894	156933733
GROUP_27	Cronobacter_turicensis_z3032	260598151
GROUP_27	Dickeya_dadantii_3937	307130971
GROUP_27	Dickeya_dadantii_Ech586	271500657
GROUP_27	Dickeya_dadantii_Ech703	242239367
GROUP_27	Dickeya_zeae_Ech1591	251789777
GROUP_27	Enterobacter_cloacae_SCF1	311279829
GROUP_27	Enterobacter_cloacae_subsp._cloacae_ATCC_13047	296102087
GROUP_27	Enterobacter_sp._638	146311859
GROUP_27	Erwinia_amylovora_ATCC_49946	292899591
GROUP_27	Erwinia_amylovora_CFBP1430	292488395
GROUP_27	Erwinia_billingiae_Eb661	300716957
GROUP_27	Erwinia_pyrifoliae_Ep1_96	259908322
GROUP_27	Erwinia_tasmaniensis_Et1_99	188533742
GROUP_27	Escherichia_coli_B_str._REL606_	254161340
GROUP_27	Escherichia_coli_O157_H7_str._EDL933	15801917
GROUP_27	Escherichia_fergusonii_ATCC_35469	218549048
GROUP_27	Marinomonas_mediterranea_MMB-1	326795337
GROUP_27	Marinomonas_sp._MWYL1	152996064
GROUP_27	Pantoea_ananatis_LMG_20103	291617622
GROUP_27	Pantoea_sp._At-9b	317048311
GROUP_27	Pantoea_vagans_C9-1	308187016
GROUP_27	Pectobacterium_atrosepticum_SCRI1043	50121228
GROUP_27	Pectobacterium_carotovorum_subsp._brasiliensis_PBR1692	227111433
GROUP_27	Pectobacterium_carotovorum_subsp._carotovorum_PC1	253688390
GROUP_27	Pectobacterium_carotovorum_subsp._carotovorum_WPP14	227326059
GROUP_27	Pectobacterium_wasabiae_CFBP_3304	401705669
GROUP_27	Pectobacterium_wasabiae_SCC3193	385871815
GROUP_27	Pectobacterium_wasabiae_WPP163	261821573
GROUP_27	Photorhabdus_asymbiotica_subsp._asymbiotica_ATCC_43949	253989531
GROUP_27	Photorhabdus_luminescens_subsp._laumondii_TTO1	37526359
GROUP_27	Pseudomonas_aeruginosa_PAO1	15595234
GROUP_27	Pseudomonas_fluorescens_Pf-5	70733550
GROUP_27	Pseudomonas_syringae_pv._tomato_str._DC3000	28867398
GROUP_27	Ralstonia_solanacearum_GMI1000	17546702
GROUP_27	Ralstonia_solanacearum_UW551	83748094
GROUP_27	Saccharomyces_cerevisiae_S288c	6321412
GROUP_27	Salmonella_enterica_subsp._enterica_serovar_Typhi_str._CT18	16760155
GROUP_27	Serratia_odorifera_DSM_4582	293395926
GROUP_27	Serratia_proteamaculans_568	157370911
GROUP_27	Shigella_sonnei_Ss046	74312369
GROUP_27	Vibrio_cholerae_O395	147675541
GROUP_27	Vibrio_parahaemolyticus_RIMD_2210633	28898734
GROUP_27	Xanthomonas_axonopodis_pv._citri_str._306	21243444
GROUP_27	Xanthomonas_campestris_pv._campestris_str._ATCC_33913	21231974
GROUP_27	Xanthomonas_oryzae_pv._oryzae_KACC10331	122879248
GROUP_27	Xenorhabdus_nematophila_ATCC_19061	300723358
GROUP_27	Xylella_fastidiosa_Temecula1	28198521
GROUP_27	Yersinia_enterocolitica_subsp._enterocolitica_8081	123442472
GROUP_27	Yersinia_pestis_CO92	218929300
GROUP_27	Yersinia_pestis_Nepal516	108811835
GROUP_27	Yersinia_pseudotuberculosis_IP_32953	51596452
GROUP_28	Aeromonas_hydrophila_subsp._hydrophila_ATCC_7966	117619916
GROUP_28	Aeromonas_salmonicida_subsp._salmonicida_A449	145298053
GROUP_28	Cronobacter_sakazakii_ATCC_BAA-894	156934139
GROUP_28	Cronobacter_turicensis_z3032	260597813
GROUP_28	Dickeya_dadantii_3937	307131009
GROUP_28	Dickeya_dadantii_Ech586	271500619
GROUP_28	Dickeya_dadantii_Ech703	242239332
GROUP_28	Dickeya_zeae_Ech1591	251789738
GROUP_28	Enterobacter_cloacae_SCF1	311279540
GROUP_28	Enterobacter_cloacae_subsp._cloacae_ATCC_13047	296102624
GROUP_28	Enterobacter_sp._638	146311488
GROUP_28	Erwinia_amylovora_ATCC_49946	292899415
GROUP_28	Erwinia_amylovora_CFBP1430	292488211
GROUP_28	Erwinia_billingiae_Eb661	300716552
GROUP_28	Erwinia_pyrifoliae_Ep1_96	259908502
GROUP_28	Erwinia_tasmaniensis_Et1_99	188533901
GROUP_28	Escherichia_coli_B_str._REL606_	254161672
GROUP_28	Escherichia_coli_O157_H7_str._EDL933	15802025
GROUP_28	Escherichia_fergusonii_ATCC_35469	218548787
GROUP_28	Marinomonas_mediterranea_MMB-1	326796633
GROUP_28	Marinomonas_sp._MWYL1	152997687
GROUP_28	Pantoea_ananatis_LMG_20103	291617386
GROUP_28	Pantoea_sp._At-9b	317047985
GROUP_28	Pantoea_vagans_C9-1	308186767
GROUP_28	Pectobacterium_atrosepticum_SCRI1043	50121190
GROUP_28	Pectobacterium_carotovorum_subsp._brasiliensis_PBR1692	227111397
GROUP_28	Pectobacterium_carotovorum_subsp._carotovorum_PC1	253688427
GROUP_28	Pectobacterium_carotovorum_subsp._carotovorum_WPP14	227326435
GROUP_28	Pectobacterium_wasabiae_CFBP_3304	401705632
GROUP_28	Pectobacterium_wasabiae_SCC3193	385871853
GROUP_28	Pectobacterium_wasabiae_WPP163	261821612
GROUP_28	Photorhabdus_asymbiotica_subsp._asymbiotica_ATCC_43949	253989639
GROUP_28	Photorhabdus_luminescens_subsp._laumondii_TTO1	37526261
GROUP_28	Pseudomonas_aeruginosa_PAO1	15596051
GROUP_28	Pseudomonas_fluorescens_Pf-5	70731678
GROUP_28	Pseudomonas_syringae_pv._tomato_str._DC3000	28868937
GROUP_28	Ralstonia_solanacearum_GMI1000	17549498
GROUP_28	Ralstonia_solanacearum_UW551	83747468
GROUP_28	Saccharomyces_cerevisiae_S288c	6324993
GROUP_28	Salmonella_enterica_subsp._enterica_serovar_Typhi_str._CT18	16760446
GROUP_28	Serratia_odorifera_DSM_4582	293396218
GROUP_28	Serratia_proteamaculans_568	157370519
GROUP_28	Shigella_sonnei_Ss046	74312064
GROUP_28	Vibrio_cholerae_O395	147674412
GROUP_28	Vibrio_parahaemolyticus_RIMD_2210633	28899647
GROUP_28	Xanthomonas_axonopodis_pv._citri_str._306	21242293
GROUP_28	Xanthomonas_campestris_pv._campestris_str._ATCC_33913	21230949
GROUP_28	Xanthomonas_oryzae_pv._oryzae_KACC10331	58581680
GROUP_28	Xenorhabdus_nematophila_ATCC_19061	300723248
GROUP_28	Xylella_fastidiosa_Temecula1	161484693
GROUP_28	Yersinia_enterocolitica_subsp._enterocolitica_8081	123442287
GROUP_28	Yersinia_pestis_CO92	218929356
GROUP_28	Yersinia_pestis_Nepal516	108811898
GROUP_28	Yersinia_pseudotuberculosis_IP_32953	51596512
GROUP_29	Aeromonas_hydrophila_subsp._hydrophila_ATCC_7966	117621299
GROUP_29	Aeromonas_salmonicida_subsp._salmonicida_A449	145298193
GROUP_29	Cronobacter_sakazakii_ATCC_BAA-894	156933676
GROUP_29	Cronobacter_turicensis_z3032	260598215
GROUP_29	Dickeya_dadantii_3937	307131078
GROUP_29	Dickeya_dadantii_Ech586	271500557
GROUP_29	Dickeya_dadantii_Ech703	242239290
GROUP_29	Dickeya_zeae_Ech1591	251789676
GROUP_29	Enterobacter_cloacae_SCF1	311279353
GROUP_29	Enterobacter_cloacae_subsp._cloacae_ATCC_13047	296101959
GROUP_29	Enterobacter_sp._638	146311983
GROUP_29	Erwinia_amylovora_ATCC_49946	292899299
GROUP_29	Erwinia_amylovora_CFBP1430	292488088
GROUP_29	Erwinia_billingiae_Eb661	300716406
GROUP_29	Erwinia_pyrifoliae_Ep1_96	259908618
GROUP_29	Erwinia_tasmaniensis_Et1_99	188534015
GROUP_29	Escherichia_coli_B_str._REL606_	254161293
GROUP_29	Escherichia_coli_O157_H7_str._EDL933	15801440
GROUP_29	Escherichia_fergusonii_ATCC_35469	218549098
GROUP_29	Marinomonas_mediterranea_MMB-1	326796200
GROUP_29	Marinomonas_sp._MWYL1	152997601
GROUP_29	Pantoea_ananatis_LMG_20103	291617195
GROUP_29	Pantoea_sp._At-9b	317048556
GROUP_29	Pantoea_vagans_C9-1	308186585
GROUP_29	Pectobacterium_atrosepticum_SCRI1043	50121117
GROUP_29	Pectobacterium_carotovorum_subsp._brasiliensis_PBR1692	227111330
GROUP_29	Pectobacterium_carotovorum_subsp._carotovorum_PC1	253688500
GROUP_29	Pectobacterium_carotovorum_subsp._carotovorum_WPP14	227328865
GROUP_29	Pectobacterium_wasabiae_CFBP_3304	401705563
GROUP_29	Pectobacterium_wasabiae_SCC3193	385871955
GROUP_29	Pectobacterium_wasabiae_WPP163	261821677
GROUP_29	Photorhabdus_asymbiotica_subsp._asymbiotica_ATCC_43949	253990004
GROUP_29	Photorhabdus_luminescens_subsp._laumondii_TTO1	37525987
GROUP_29	Pseudomonas_aeruginosa_PAO1	15599860
GROUP_29	Pseudomonas_fluorescens_Pf-5	70732476
GROUP_29	Pseudomonas_syringae_pv._tomato_str._DC3000	28868324
GROUP_29	Ralstonia_solanacearum_GMI1000	17547620
GROUP_29	Ralstonia_solanacearum_UW551	83747499
GROUP_29	Saccharomyces_cerevisiae_S288c	6321295
GROUP_29	Salmonella_enterica_subsp._enterica_serovar_Typhi_str._CT18	16760669
GROUP_29	Serratia_odorifera_DSM_4582	293395774
GROUP_29	Serratia_proteamaculans_568	157370232
GROUP_29	Shigella_sonnei_Ss046	74312449
GROUP_29	Vibrio_cholerae_O395	147674456
GROUP_29	Vibrio_parahaemolyticus_RIMD_2210633	28897517
GROUP_29	Xanthomonas_axonopodis_pv._citri_str._306	21241714
GROUP_29	Xanthomonas_campestris_pv._campestris_str._ATCC_33913	21230341
GROUP_29	Xanthomonas_oryzae_pv._oryzae_KACC10331	58583231
GROUP_29	Xenorhabdus_nematophila_ATCC_19061	300723054
GROUP_29	Xylella_fastidiosa_Temecula1	28199883
GROUP_29	Yersinia_enterocolitica_subsp._enterocolitica_8081	123442667
GROUP_29	Yersinia_pestis_CO92	218929128
GROUP_29	Yersinia_pestis_Nepal516	108811662
GROUP_29	Yersinia_pseudotuberculosis_IP_32953	51596331
GROUP_30	Aeromonas_hydrophila_subsp._hydrophila_ATCC_7966	117619026
GROUP_30	Aeromonas_salmonicida_subsp._salmonicida_A449	145299055
GROUP_30	Cronobacter_sakazakii_ATCC_BAA-894	156933867
GROUP_30	Cronobacter_turicensis_z3032	260598056
GROUP_30	Dickeya_dadantii_3937	307131354
GROUP_30	Dickeya_dadantii_Ech586	271500289
GROUP_30	Dickeya_dadantii_Ech703	242239183
GROUP_30	Dickeya_zeae_Ech1591	251789393
GROUP_30	Enterobacter_cloacae_SCF1	311279712
GROUP_30	Enterobacter_cloacae_subsp._cloacae_ATCC_13047	296102443
GROUP_30	Enterobacter_sp._638	146311601
GROUP_30	Erwinia_amylovora_ATCC_49946	292899519
GROUP_30	Erwinia_amylovora_CFBP1430	292488321
GROUP_30	Erwinia_billingiae_Eb661	300716851
GROUP_30	Erwinia_pyrifoliae_Ep1_96	259908387
GROUP_30	Erwinia_tasmaniensis_Et1_99	188533813
GROUP_30	Escherichia_coli_B_str._REL606_	254161470
GROUP_30	Escherichia_coli_O157_H7_str._EDL933	15801734
GROUP_30	Escherichia_fergusonii_ATCC_35469	218548940
GROUP_30	Marinomonas_mediterranea_MMB-1	326795074
GROUP_30	Marinomonas_sp._MWYL1	152996538
GROUP_30	Pantoea_ananatis_LMG_20103	291617559
GROUP_30	Pantoea_sp._At-9b	317048243
GROUP_30	Pantoea_vagans_C9-1	308186941
GROUP_30	Pectobacterium_atrosepticum_SCRI1043	161501877
GROUP_30	Pectobacterium_carotovorum_subsp._brasiliensis_PBR1692	227111880
GROUP_30	Pectobacterium_carotovorum_subsp._carotovorum_PC1	253688672
GROUP_30	Pectobacterium_carotovorum_subsp._carotovorum_WPP14	227326381
GROUP_30	Pectobacterium_wasabiae_CFBP_3304	401703839
GROUP_30	Pectobacterium_wasabiae_SCC3193	385872128
GROUP_30	Pectobacterium_wasabiae_WPP163	261821847
GROUP_30	Photorhabdus_asymbiotica_subsp._asymbiotica_ATCC_43949	253989896
GROUP_30	Photorhabdus_luminescens_subsp._laumondii_TTO1	37526066
GROUP_30	Pseudomonas_aeruginosa_PAO1	15598493
GROUP_30	Pseudomonas_fluorescens_Pf-5	70728909
GROUP_30	Pseudomonas_syringae_pv._tomato_str._DC3000	28871237
GROUP_30	Ralstonia_solanacearum_GMI1000	17545970
GROUP_30	Ralstonia_solanacearum_UW551	83748705
GROUP_30	Saccharomyces_cerevisiae_S288c	6323776
GROUP_30	Salmonella_enterica_subsp._enterica_serovar_Typhi_str._CT18	161501942
GROUP_30	Serratia_odorifera_DSM_4582	293396013
GROUP_30	Serratia_proteamaculans_568	157370835
GROUP_30	Shigella_sonnei_Ss046	74312238
GROUP_30	Vibrio_cholerae_O395	147674840
GROUP_30	Vibrio_parahaemolyticus_RIMD_2210633	161511056
GROUP_30	Xanthomonas_axonopodis_pv._citri_str._306	77748698
GROUP_30	Xanthomonas_campestris_pv._campestris_str._ATCC_33913	21232376
GROUP_30	Xanthomonas_oryzae_pv._oryzae_KACC10331	58581348
GROUP_30	Xenorhabdus_nematophila_ATCC_19061	300723152
GROUP_30	Xylella_fastidiosa_Temecula1	77747652
GROUP_30	Yersinia_enterocolitica_subsp._enterocolitica_8081	123442355
GROUP_30	Yersinia_pestis_CO92	218929414
GROUP_30	Yersinia_pestis_Nepal516	108811943
GROUP_30	Yersinia_pseudotuberculosis_IP_32953	161760572
GROUP_31	Aeromonas_hydrophila_subsp._hydrophila_ATCC_7966	117620422
GROUP_31	Aeromonas_salmonicida_subsp._salmonicida_A449	145299026
GROUP_31	Cronobacter_sakazakii_ATCC_BAA-894	156934418
GROUP_31	Cronobacter_turicensis_z3032	260597466
GROUP_31	Dickeya_dadantii_3937	307131532
GROUP_31	Dickeya_dadantii_Ech586	271500134
GROUP_31	Dickeya_dadantii_Ech703	242239029
GROUP_31	Dickeya_zeae_Ech1591	251789236
GROUP_31	Enterobacter_cloacae_SCF1	311279999
GROUP_31	Enterobacter_cloacae_subsp._cloacae_ATCC_13047	296102887
GROUP_31	Enterobacter_sp._638	146311266
GROUP_31	Erwinia_amylovora_ATCC_49946	292899176
GROUP_31	Erwinia_amylovora_CFBP1430	292487957
GROUP_31	Erwinia_billingiae_Eb661	300716236
GROUP_31	Erwinia_pyrifoliae_Ep1_96	259908794
GROUP_31	Erwinia_tasmaniensis_Et1_99	188534152
GROUP_31	Escherichia_coli_B_str._REL606_	254161201
GROUP_31	Escherichia_coli_O157_H7_str._EDL933	15801212
GROUP_31	Escherichia_fergusonii_ATCC_35469	218549178
GROUP_31	Marinomonas_mediterranea_MMB-1	326795275
GROUP_31	Marinomonas_sp._MWYL1	152996156
GROUP_31	Pantoea_ananatis_LMG_20103	291617038
GROUP_31	Pantoea_sp._At-9b	317047709
GROUP_31	Pantoea_vagans_C9-1	308186411
GROUP_31	Pectobacterium_atrosepticum_SCRI1043	50120732
GROUP_31	Pectobacterium_carotovorum_subsp._brasiliensis_PBR1692	227111681
GROUP_31	Pectobacterium_carotovorum_subsp._carotovorum_PC1	253688878
GROUP_31	Pectobacterium_carotovorum_subsp._carotovorum_WPP14	227326853
GROUP_31	Pectobacterium_wasabiae_CFBP_3304	401704588
GROUP_31	Pectobacterium_wasabiae_SCC3193	385872351
GROUP_31	Pectobacterium_wasabiae_WPP163	261822060
GROUP_31	Photorhabdus_asymbiotica_subsp._asymbiotica_ATCC_43949	253991629
GROUP_31	Photorhabdus_luminescens_subsp._laumondii_TTO1	37528493
GROUP_31	Pseudomonas_aeruginosa_PAO1	15598161
GROUP_31	Pseudomonas_fluorescens_Pf-5	70729182
GROUP_31	Pseudomonas_syringae_pv._tomato_str._DC3000	28870984
GROUP_31	Ralstonia_solanacearum_GMI1000	17545773
GROUP_31	Ralstonia_solanacearum_UW551	83748452
GROUP_31	Saccharomyces_cerevisiae_S288c	330443524
GROUP_31	Salmonella_enterica_subsp._enterica_serovar_Typhi_str._CT18	16760073
GROUP_31	Serratia_odorifera_DSM_4582	293396573
GROUP_31	Serratia_proteamaculans_568	157370150
GROUP_31	Shigella_sonnei_Ss046	74311656
GROUP_31	Vibrio_cholerae_O395	147673369
GROUP_31	Vibrio_parahaemolyticus_RIMD_2210633	28898826
GROUP_31	Xanthomonas_axonopodis_pv._citri_str._306	21241884
GROUP_31	Xanthomonas_campestris_pv._campestris_str._ATCC_33913	21230479
GROUP_31	Xanthomonas_oryzae_pv._oryzae_KACC10331	58580506
GROUP_31	Xenorhabdus_nematophila_ATCC_19061	300723628
GROUP_31	Xylella_fastidiosa_Temecula1	28199381
GROUP_31	Yersinia_enterocolitica_subsp._enterocolitica_8081	123441943
GROUP_31	Yersinia_pestis_CO92	218928737
GROUP_31	Yersinia_pestis_Nepal516	108812190
GROUP_31	Yersinia_pseudotuberculosis_IP_32953	51596791
GROUP_32	Aeromonas_hydrophila_subsp._hydrophila_ATCC_7966	117618796
GROUP_32	Aeromonas_salmonicida_subsp._salmonicida_A449	145299028
GROUP_32	Cronobacter_sakazakii_ATCC_BAA-894	156934421
GROUP_32	Cronobacter_turicensis_z3032	260597464
GROUP_32	Dickeya_dadantii_3937	307131534
GROUP_32	Dickeya_dadantii_Ech586	271500132
GROUP_32	Dickeya_dadantii_Ech703	242239027
GROUP_32	Dickeya_zeae_Ech1591	251789234
GROUP_32	Enterobacter_cloacae_SCF1	311280001
GROUP_32	Enterobacter_cloacae_subsp._cloacae_ATCC_13047	296102889
GROUP_32	Enterobacter_sp._638	146311264
GROUP_32	Erwinia_amylovora_ATCC_49946	292899174
GROUP_32	Erwinia_amylovora_CFBP1430	292487955
GROUP_32	Erwinia_billingiae_Eb661	300716234
GROUP_32	Erwinia_pyrifoliae_Ep1_96	259908796
GROUP_32	Erwinia_tasmaniensis_Et1_99	188534154
GROUP_32	Escherichia_coli_B_str._REL606_	254161199
GROUP_32	Escherichia_coli_O157_H7_str._EDL933	15801210
GROUP_32	Escherichia_fergusonii_ATCC_35469	218549180
GROUP_32	Marinomonas_mediterranea_MMB-1	326795273
GROUP_32	Marinomonas_sp._MWYL1	152996154
GROUP_32	Pantoea_ananatis_LMG_20103	291617036
GROUP_32	Pantoea_sp._At-9b	317047707
GROUP_32	Pantoea_vagans_C9-1	308186409
GROUP_32	Pectobacterium_atrosepticum_SCRI1043	50120730
GROUP_32	Pectobacterium_carotovorum_subsp._brasiliensis_PBR1692	227111679
GROUP_32	Pectobacterium_carotovorum_subsp._carotovorum_PC1	253688880
GROUP_32	Pectobacterium_carotovorum_subsp._carotovorum_WPP14	227326851
GROUP_32	Pectobacterium_wasabiae_CFBP_3304	401704590
GROUP_32	Pectobacterium_wasabiae_SCC3193	385872353
GROUP_32	Pectobacterium_wasabiae_WPP163	261822062
GROUP_32	Photorhabdus_asymbiotica_subsp._asymbiotica_ATCC_43949	253989184
GROUP_32	Photorhabdus_luminescens_subsp._laumondii_TTO1	37526723
GROUP_32	Pseudomonas_aeruginosa_PAO1	15598163
GROUP_32	Pseudomonas_fluorescens_Pf-5	70729180
GROUP_32	Pseudomonas_syringae_pv._tomato_str._DC3000	28870986
GROUP_32	Ralstonia_solanacearum_GMI1000	17545771
GROUP_32	Ralstonia_solanacearum_UW551	83748453
GROUP_32	Saccharomyces_cerevisiae_S288c	6322861
GROUP_32	Salmonella_enterica_subsp._enterica_serovar_Typhi_str._CT18	16760071
GROUP_32	Serratia_odorifera_DSM_4582	293396575
GROUP_32	Serratia_proteamaculans_568	157370148
GROUP_32	Shigella_sonnei_Ss046	74311654
GROUP_32	Vibrio_cholerae_O395	147675453
GROUP_32	Vibrio_parahaemolyticus_RIMD_2210633	28898828
GROUP_32	Xanthomonas_axonopodis_pv._citri_str._306	21241882
GROUP_32	Xanthomonas_campestris_pv._campestris_str._ATCC_33913	21230477
GROUP_32	Xanthomonas_oryzae_pv._oryzae_KACC10331	58580504
GROUP_32	Xenorhabdus_nematophila_ATCC_19061	300723630
GROUP_32	Xylella_fastidiosa_Temecula1	28199383
GROUP_32	Yersinia_enterocolitica_subsp._enterocolitica_8081	123441941
GROUP_32	Yersinia_pestis_CO92	218928735
GROUP_32	Yersinia_pestis_Nepal516	108812192
GROUP_32	Yersinia_pseudotuberculosis_IP_32953	51596793
GROUP_33	Aeromonas_hydrophila_subsp._hydrophila_ATCC_7966	117619578
GROUP_33	Aeromonas_salmonicida_subsp._salmonicida_A449	145299043
GROUP_33	Cronobacter_sakazakii_ATCC_BAA-894	156933310
GROUP_33	Cronobacter_turicensis_z3032	260598584
GROUP_33	Dickeya_dadantii_3937	307130141
GROUP_33	Dickeya_dadantii_Ech586	271499794
GROUP_33	Dickeya_dadantii_Ech703	242238641
GROUP_33	Dickeya_zeae_Ech1591	251790452
GROUP_33	Enterobacter_cloacae_SCF1	311278895
GROUP_33	Enterobacter_cloacae_subsp._cloacae_ATCC_13047	296103769
GROUP_33	Enterobacter_sp._638	146312362
GROUP_33	Erwinia_amylovora_ATCC_49946	292899903
GROUP_33	Erwinia_amylovora_CFBP1430	292488749
GROUP_33	Erwinia_billingiae_Eb661	300717548
GROUP_33	Erwinia_pyrifoliae_Ep1_96	259908022
GROUP_33	Erwinia_tasmaniensis_Et1_99	188533442
GROUP_33	Escherichia_coli_B_str._REL606_	254162128
GROUP_33	Escherichia_coli_O157_H7_str._EDL933	161367575
GROUP_33	Escherichia_fergusonii_ATCC_35469	218549527
GROUP_33	Marinomonas_mediterranea_MMB-1	326796148
GROUP_33	Marinomonas_sp._MWYL1	152995575
GROUP_33	Pantoea_ananatis_LMG_20103	291618085
GROUP_33	Pantoea_sp._At-9b	317048836
GROUP_33	Pantoea_vagans_C9-1	308187516
GROUP_33	Pectobacterium_atrosepticum_SCRI1043	50120349
GROUP_33	Pectobacterium_carotovorum_subsp._brasiliensis_PBR1692	227113134
GROUP_33	Pectobacterium_carotovorum_subsp._carotovorum_PC1	253687681
GROUP_33	Pectobacterium_carotovorum_subsp._carotovorum_WPP14	227326676
GROUP_33	Pectobacterium_wasabiae_CFBP_3304	401703183
GROUP_33	Pectobacterium_wasabiae_SCC3193	385872595
GROUP_33	Pectobacterium_wasabiae_WPP163	261822289
GROUP_33	Photorhabdus_asymbiotica_subsp._asymbiotica_ATCC_43949	253990366
GROUP_33	Photorhabdus_luminescens_subsp._laumondii_TTO1	37525502
GROUP_33	Pseudomonas_aeruginosa_PAO1	15598677
GROUP_33	Pseudomonas_fluorescens_Pf-5	70732168
GROUP_33	Pseudomonas_syringae_pv._tomato_str._DC3000	28871288
GROUP_33	Ralstonia_solanacearum_GMI1000	17547098
GROUP_33	Ralstonia_solanacearum_UW551	83746717
GROUP_33	Saccharomyces_cerevisiae_S288c	6321347
GROUP_33	Salmonella_enterica_subsp._enterica_serovar_Typhi_str._CT18	16761096
GROUP_33	Serratia_odorifera_DSM_4582	293396969
GROUP_33	Serratia_proteamaculans_568	157369817
GROUP_33	Shigella_sonnei_Ss046	161986505
GROUP_33	Vibrio_cholerae_O395	147674192
GROUP_33	Vibrio_parahaemolyticus_RIMD_2210633	28898842
GROUP_33	Xanthomonas_axonopodis_pv._citri_str._306	77748672
GROUP_33	Xanthomonas_campestris_pv._campestris_str._ATCC_33913	77747898
GROUP_33	Xanthomonas_oryzae_pv._oryzae_KACC10331	122879250
GROUP_33	Xenorhabdus_nematophila_ATCC_19061	300722470
GROUP_33	Xylella_fastidiosa_Temecula1	77747689
GROUP_33	Yersinia_enterocolitica_subsp._enterocolitica_8081	123442999
GROUP_33	Yersinia_pestis_CO92	45441237
GROUP_33	Yersinia_pestis_Nepal516	108812618
GROUP_33	Yersinia_pseudotuberculosis_IP_32953	51595872
GROUP_34	Aeromonas_hydrophila_subsp._hydrophila_ATCC_7966	117619011
GROUP_34	Aeromonas_salmonicida_subsp._salmonicida_A449	145298507
GROUP_34	Cronobacter_sakazakii_ATCC_BAA-894	156932959
GROUP_34	Cronobacter_turicensis_z3032	260598874
GROUP_34	Dickeya_dadantii_3937	307130011
GROUP_34	Dickeya_dadantii_Ech586	271499672
GROUP_34	Dickeya_dadantii_Ech703	242238510
GROUP_34	Dickeya_zeae_Ech1591	251790572
GROUP_34	Enterobacter_cloacae_SCF1	311278592
GROUP_34	Enterobacter_cloacae_subsp._cloacae_ATCC_13047	296104128
GROUP_34	Enterobacter_sp._638	146312629
GROUP_34	Erwinia_amylovora_ATCC_49946	292900143
GROUP_34	Erwinia_amylovora_CFBP1430	292489010
GROUP_34	Erwinia_billingiae_Eb661	300717929
GROUP_34	Erwinia_pyrifoliae_Ep1_96	259907758
GROUP_34	Erwinia_tasmaniensis_Et1_99	188533202
GROUP_34	Escherichia_coli_B_str._REL606_	254162473
GROUP_34	Escherichia_coli_O157_H7_str._EDL933	15803022
GROUP_34	Escherichia_fergusonii_ATCC_35469	218548068
GROUP_34	Marinomonas_mediterranea_MMB-1	326794788
GROUP_34	Marinomonas_sp._MWYL1	152996820
GROUP_34	Pantoea_ananatis_LMG_20103	291618380
GROUP_34	Pantoea_sp._At-9b	317049106
GROUP_34	Pantoea_vagans_C9-1	308187744
GROUP_34	Pectobacterium_atrosepticum_SCRI1043	50120193
GROUP_34	Pectobacterium_carotovorum_subsp._brasiliensis_PBR1692	227115368
GROUP_34	Pectobacterium_carotovorum_subsp._carotovorum_PC1	253687523
GROUP_34	Pectobacterium_carotovorum_subsp._carotovorum_WPP14	227329472
GROUP_34	Pectobacterium_wasabiae_CFBP_3304	401702348
GROUP_34	Pectobacterium_wasabiae_SCC3193	385872739
GROUP_34	Pectobacterium_wasabiae_WPP163	261822430
GROUP_34	Photorhabdus_asymbiotica_subsp._asymbiotica_ATCC_43949	253989260
GROUP_34	Photorhabdus_luminescens_subsp._laumondii_TTO1	37526650
GROUP_34	Pseudomonas_aeruginosa_PAO1	15596142
GROUP_34	Pseudomonas_fluorescens_Pf-5	70731786
GROUP_34	Pseudomonas_syringae_pv._tomato_str._DC3000	28868906
GROUP_34	Ralstonia_solanacearum_GMI1000	17547342
GROUP_34	Ralstonia_solanacearum_UW551	83748964
GROUP_34	Saccharomyces_cerevisiae_S288c	6321203
GROUP_34	Salmonella_enterica_subsp._enterica_serovar_Typhi_str._CT18	16761417
GROUP_34	Serratia_odorifera_DSM_4582	293394967
GROUP_34	Serratia_proteamaculans_568	157371761
GROUP_34	Shigella_sonnei_Ss046	74313025
GROUP_34	Vibrio_cholerae_O395	147675067
GROUP_34	Vibrio_parahaemolyticus_RIMD_2210633	28899059
GROUP_34	Xanthomonas_axonopodis_pv._citri_str._306	77748683
GROUP_34	Xanthomonas_campestris_pv._campestris_str._ATCC_33913	77747900
GROUP_34	Xanthomonas_oryzae_pv._oryzae_KACC10331	122879084
GROUP_34	Xenorhabdus_nematophila_ATCC_19061	300723568
GROUP_34	Xylella_fastidiosa_Temecula1	28199443
GROUP_34	Yersinia_enterocolitica_subsp._enterocolitica_8081	123441469
GROUP_34	Yersinia_pestis_CO92	218929893
GROUP_34	Yersinia_pestis_Nepal516	108811473
GROUP_34	Yersinia_pseudotuberculosis_IP_32953	51597111
GROUP_35	Aeromonas_hydrophila_subsp._hydrophila_ATCC_7966	117618918
GROUP_35	Aeromonas_salmonicida_subsp._salmonicida_A449	145298928
GROUP_35	Cronobacter_sakazakii_ATCC_BAA-894	156933158
GROUP_35	Cronobacter_turicensis_z3032	260598669
GROUP_35	Dickeya_dadantii_3937	307129981
GROUP_35	Dickeya_dadantii_Ech586	271499644
GROUP_35	Dickeya_dadantii_Ech703	242238484
GROUP_35	Dickeya_zeae_Ech1591	251790600
GROUP_35	Enterobacter_cloacae_SCF1	311278800
GROUP_35	Enterobacter_cloacae_subsp._cloacae_ATCC_13047	296103861
GROUP_35	Enterobacter_sp._638	146312442
GROUP_35	Erwinia_amylovora_ATCC_49946	292899968
GROUP_35	Erwinia_amylovora_CFBP1430	292488817
GROUP_35	Erwinia_billingiae_Eb661	300717616
GROUP_35	Erwinia_pyrifoliae_Ep1_96	259907951
GROUP_35	Erwinia_tasmaniensis_Et1_99	188533368
GROUP_35	Escherichia_coli_B_str._REL606_	254162243
GROUP_35	Escherichia_coli_O157_H7_str._EDL933	15802779
GROUP_35	Escherichia_fergusonii_ATCC_35469	218548314
GROUP_35	Marinomonas_mediterranea_MMB-1	326794745
GROUP_35	Marinomonas_sp._MWYL1	152996873
GROUP_35	Pantoea_ananatis_LMG_20103	291618168
GROUP_35	Pantoea_sp._At-9b	317048909
GROUP_35	Pantoea_vagans_C9-1	308187584
GROUP_35	Pectobacterium_atrosepticum_SCRI1043	50120139
GROUP_35	Pectobacterium_carotovorum_subsp._brasiliensis_PBR1692	227114438
GROUP_35	Pectobacterium_carotovorum_subsp._carotovorum_PC1	253687498
GROUP_35	Pectobacterium_carotovorum_subsp._carotovorum_WPP14	227328224
GROUP_35	Pectobacterium_wasabiae_CFBP_3304	401702322
GROUP_35	Pectobacterium_wasabiae_SCC3193	385872764
GROUP_35	Pectobacterium_wasabiae_WPP163	261822455
GROUP_35	Photorhabdus_asymbiotica_subsp._asymbiotica_ATCC_43949	253989037
GROUP_35	Photorhabdus_luminescens_subsp._laumondii_TTO1	37526939
GROUP_35	Pseudomonas_aeruginosa_PAO1	15598367
GROUP_35	Pseudomonas_fluorescens_Pf-5	70731667
GROUP_35	Pseudomonas_syringae_pv._tomato_str._DC3000	28868948
GROUP_35	Ralstonia_solanacearum_GMI1000	17545617
GROUP_35	Ralstonia_solanacearum_UW551	83749100
GROUP_35	Saccharomyces_cerevisiae_S288c	37362692
GROUP_35	Salmonella_enterica_subsp._enterica_serovar_Typhi_str._CT18	16761202
GROUP_35	Serratia_odorifera_DSM_4582	293395208
GROUP_35	Serratia_proteamaculans_568	157371507
GROUP_35	Shigella_sonnei_Ss046	74312752
GROUP_35	Vibrio_cholerae_O395	147675156
GROUP_35	Vibrio_parahaemolyticus_RIMD_2210633	28898707
GROUP_35	Xanthomonas_axonopodis_pv._citri_str._306	21243111
GROUP_35	Xanthomonas_campestris_pv._campestris_str._ATCC_33913	21231707
GROUP_35	Xanthomonas_oryzae_pv._oryzae_KACC10331	58582325
GROUP_35	Xenorhabdus_nematophila_ATCC_19061	300723735
GROUP_35	Xylella_fastidiosa_Temecula1	28199369
GROUP_35	Yersinia_enterocolitica_subsp._enterocolitica_8081	123441723
GROUP_35	Yersinia_pestis_CO92	218928374
GROUP_35	Yersinia_pestis_Nepal516	108812922
GROUP_35	Yersinia_pseudotuberculosis_IP_32953	51595599
GROUP_36	Aeromonas_hydrophila_subsp._hydrophila_ATCC_7966	117618784
GROUP_36	Aeromonas_salmonicida_subsp._salmonicida_A449	145297882
GROUP_36	Cronobacter_sakazakii_ATCC_BAA-894	156935874
GROUP_36	Cronobacter_turicensis_z3032	260599003
GROUP_36	Dickeya_dadantii_3937	307131102
GROUP_36	Dickeya_dadantii_Ech586	271501559
GROUP_36	Dickeya_dadantii_Ech703	242241287
GROUP_36	Dickeya_zeae_Ech1591	251789613
GROUP_36	Enterobacter_cloacae_SCF1	311279190
GROUP_36	Enterobacter_cloacae_subsp._cloacae_ATCC_13047	296101382
GROUP_36	Enterobacter_sp._638	146312760
GROUP_36	Erwinia_amylovora_ATCC_49946	292900670
GROUP_36	Erwinia_amylovora_CFBP1430	292489763
GROUP_36	Erwinia_billingiae_Eb661	300717609
GROUP_36	Erwinia_pyrifoliae_Ep1_96	259907056
GROUP_36	Erwinia_tasmaniensis_Et1_99	188532698
GROUP_36	Escherichia_coli_B_str._REL606_	254161980
GROUP_36	Escherichia_coli_O157_H7_str._EDL933	15800218
GROUP_36	Escherichia_fergusonii_ATCC_35469	218547939
GROUP_36	Marinomonas_mediterranea_MMB-1	326795722
GROUP_36	Marinomonas_sp._MWYL1	152997072
GROUP_36	Pantoea_ananatis_LMG_20103	291618160
GROUP_36	Pantoea_sp._At-9b	317049415
GROUP_36	Pantoea_vagans_C9-1	308187577
GROUP_36	Pectobacterium_atrosepticum_SCRI1043	50120038
GROUP_36	Pectobacterium_carotovorum_subsp._brasiliensis_PBR1692	227113347
GROUP_36	Pectobacterium_carotovorum_subsp._carotovorum_PC1	253687389
GROUP_36	Pectobacterium_carotovorum_subsp._carotovorum_WPP14	227326311
GROUP_36	Pectobacterium_wasabiae_CFBP_3304	401702218
GROUP_36	Pectobacterium_wasabiae_SCC3193	385872867
GROUP_36	Pectobacterium_wasabiae_WPP163	261821783
GROUP_36	Photorhabdus_asymbiotica_subsp._asymbiotica_ATCC_43949	253988380
GROUP_36	Photorhabdus_luminescens_subsp._laumondii_TTO1	37524554
GROUP_36	Pseudomonas_aeruginosa_PAO1	15597071
GROUP_36	Pseudomonas_fluorescens_Pf-5	70730361
GROUP_36	Pseudomonas_syringae_pv._tomato_str._DC3000	28872084
GROUP_36	Ralstonia_solanacearum_GMI1000	17549401
GROUP_36	Ralstonia_solanacearum_UW551	83749352
GROUP_36	Saccharomyces_cerevisiae_S288c	6325025
GROUP_36	Salmonella_enterica_subsp._enterica_serovar_Typhi_str._CT18	16761541
GROUP_36	Serratia_odorifera_DSM_4582	293397027
GROUP_36	Serratia_proteamaculans_568	157372388
GROUP_36	Shigella_sonnei_Ss046	74314161
GROUP_36	Vibrio_cholerae_O395	147672431
GROUP_36	Vibrio_parahaemolyticus_RIMD_2210633	28900523
GROUP_36	Xanthomonas_axonopodis_pv._citri_str._306	21241899
GROUP_36	Xanthomonas_campestris_pv._campestris_str._ATCC_33913	21230497
GROUP_36	Xanthomonas_oryzae_pv._oryzae_KACC10331	58581200
GROUP_36	Xenorhabdus_nematophila_ATCC_19061	300723352
GROUP_36	Xylella_fastidiosa_Temecula1	28198414
GROUP_36	Yersinia_enterocolitica_subsp._enterocolitica_8081	123443429
GROUP_36	Yersinia_pestis_CO92	45443160
GROUP_36	Yersinia_pestis_Nepal516	108813752
GROUP_36	Yersinia_pseudotuberculosis_IP_32953	51598079
GROUP_37	Aeromonas_hydrophila_subsp._hydrophila_ATCC_7966	117619909
GROUP_37	Aeromonas_salmonicida_subsp._salmonicida_A449	145297641
GROUP_37	Cronobacter_sakazakii_ATCC_BAA-894	156932768
GROUP_37	Cronobacter_turicensis_z3032	260599097
GROUP_37	Dickeya_dadantii_3937	307129843
GROUP_37	Dickeya_dadantii_Ech586	271499518
GROUP_37	Dickeya_dadantii_Ech703	242240373
GROUP_37	Dickeya_zeae_Ech1591	251790722
GROUP_37	Enterobacter_cloacae_SCF1	311278286
GROUP_37	Enterobacter_cloacae_subsp._cloacae_ATCC_13047	296104417
GROUP_37	Enterobacter_sp._638	146312852
GROUP_37	Erwinia_amylovora_ATCC_49946	292900376
GROUP_37	Erwinia_amylovora_CFBP1430	292487253
GROUP_37	Erwinia_billingiae_Eb661	300718092
GROUP_37	Erwinia_pyrifoliae_Ep1_96	259909439
GROUP_37	Erwinia_tasmaniensis_Et1_99	188534814
GROUP_37	Escherichia_coli_B_str._REL606_	254162664
GROUP_37	Escherichia_coli_O157_H7_str._EDL933	15803252
GROUP_37	Escherichia_fergusonii_ATCC_35469	218547749
GROUP_37	Marinomonas_mediterranea_MMB-1	326794019
GROUP_37	Marinomonas_sp._MWYL1	152997735
GROUP_37	Pantoea_ananatis_LMG_20103	291618592
GROUP_37	Pantoea_sp._At-9b	317049277
GROUP_37	Pantoea_vagans_C9-1	308187917
GROUP_37	Pectobacterium_atrosepticum_SCRI1043	50119993
GROUP_37	Pectobacterium_carotovorum_subsp._brasiliensis_PBR1692	227115140
GROUP_37	Pectobacterium_carotovorum_subsp._carotovorum_PC1	253687360
GROUP_37	Pectobacterium_carotovorum_subsp._carotovorum_WPP14	227326559
GROUP_37	Pectobacterium_wasabiae_CFBP_3304	401702199
GROUP_37	Pectobacterium_wasabiae_SCC3193	385872890
GROUP_37	Pectobacterium_wasabiae_WPP163	261822576
GROUP_37	Photorhabdus_asymbiotica_subsp._asymbiotica_ATCC_43949	253988177
GROUP_37	Photorhabdus_luminescens_subsp._laumondii_TTO1	37524723
GROUP_37	Pseudomonas_aeruginosa_PAO1	15598816
GROUP_37	Pseudomonas_fluorescens_Pf-5	70728591
GROUP_37	Pseudomonas_syringae_pv._tomato_str._DC3000	28871201
GROUP_37	Ralstonia_solanacearum_GMI1000	17545870
GROUP_37	Ralstonia_solanacearum_UW551	83748240
GROUP_37	Saccharomyces_cerevisiae_S288c	6321912
GROUP_37	Salmonella_enterica_subsp._enterica_serovar_Typhi_str._CT18	16761683
GROUP_37	Serratia_odorifera_DSM_4582	293392777
GROUP_37	Serratia_proteamaculans_568	157369078
GROUP_37	Shigella_sonnei_Ss046	74313299
GROUP_37	Vibrio_cholerae_O395	147675773
GROUP_37	Vibrio_parahaemolyticus_RIMD_2210633	28899326
GROUP_37	Xanthomonas_axonopodis_pv._citri_str._306	21242056
GROUP_37	Xanthomonas_campestris_pv._campestris_str._ATCC_33913	21230664
GROUP_37	Xanthomonas_oryzae_pv._oryzae_KACC10331	58581265
GROUP_37	Xenorhabdus_nematophila_ATCC_19061	300724639
GROUP_37	Xylella_fastidiosa_Temecula1	28198974
GROUP_37	Yersinia_enterocolitica_subsp._enterocolitica_8081	123441129
GROUP_37	Yersinia_pestis_CO92	218930372
GROUP_37	Yersinia_pestis_Nepal516	108810904
GROUP_37	Yersinia_pseudotuberculosis_IP_32953	51595128
GROUP_38	Aeromonas_hydrophila_subsp._hydrophila_ATCC_7966	117618946
[truncated: 755 more rows]
