# Supplementary material for: Revised Phylogeny and Novel Horizontally Acquired Virulence Determinants of the Model Soft Rot Phytopathogen Pectobacterium wasabiae SCC3193
Source: PLoS Pathog. 2012 Nov 1;8(11):e1003013. doi: 10.1371/journal.ppat.1003013 (PMC3486870; doi:10.1371/journal.ppat.1003013)
Supplement: Dataset S2 — Operon prediction. (XLS) [file ppat.1003013.s002.xls]

## Sheet: Sheet1
Start:	End:	Strand:	OFS p	Description:
1	1398	+	0.996511	Chromosomal replication initiator protein dnaA
1403	2503	+	0.917414	DNA polymerase III, beta subunit
2551	3636	+	0.989746	DNA replication and repair protein recF
3655	6072	+	0	DNA gyrase subunit B
6189	7313	-	0.201082	Fosmidomycin resistance protein
7606	9609	-	0.22379	Methyl-accepting chemotaxis sensory transducer with Cache sensor
9925	10938	-	0	HTH-type transcriptional regulator AscG
11152	11457	+	0.999865	PTS system, cellobiose-specific IIB component
11474	12787	+	0.999928	PTS system, cellobiose-specific IIC component
12777	13109	+	0.989746	PTS system, cellobiose-specific IIA component
13125	14567	+	0.201082	6-phospho-beta-glucosidase BglA
15088	15903	+	0.201082	Phosphatase YidA
16288	17184	+	0	Putative uncharacterized protein FNV0471
17422	18318	-	0	Transcriptional activator protein LysR
18461	20011	+	0.753425	Glutathione-binding protein GsiB
20080	20964	+	0.902495	Dihydrodipicolinate synthase
21068	22021	+	0.999262	Pyrimidine-specific ribonucleoside hydrolase rihA
22026	23012	+	0.998622	Pyrimidine-specific ribonucleoside hydrolase rihA
23012	23989	+	0.99981	Dipeptide ABC transporter, permease protein DppB
23986	24894	+	0.99626	Peptide ABC transporter permease component
24934	26739	+	0.240981	Glutathione ABC transporter, ATP-binding protein GsiA
27104	27802	+	0.961403	Galactonate operon transcriptional repressor
27799	28695	+	0.827843	2-dehydro-3-deoxygalactonokinase
28679	29296	+	0.961403	2-dehydro-3-deoxy-6-phosphogalactonate aldolase
29293	30441	+	0.460395	D-galactonate dehydratase
30518	30634	+	0.201082	Putative uncharacterized protein
30979	32268	+	0	D-galactonate transporter
32376	32633	-	0.222185	Protein YbiJ
32806	33606	-	0.999082	Aliphatic sulfonates import ATP-binding protein SsuB
33603	34397	-	0.99021	Aliphatic sulfonates ABC transporter, permease protein
34408	35550	-	0.518734	Alkanesulfonate monooxygenase
35609	36631	-	0	Aliphatic sulfonates family ABC transporter, periplsmic ligand-binding protein
37006	37353	+	0.999956	PTS system, cellobiose-specific IIB component
37350	38666	+	0.981698	PTS system, cellobiose-specific IIC component
38692	40089	+	0	Beta-glucosidase
40286	40543	-	0	Protein YcfR
40780	42066	+	0	Putative uncharacterized protein yidR
42113	42505	-	0	Putative uncharacterized protein yidQ
42895	43308	+	0.98235	Small heat shock protein ibpA
43451	43903	+	0.293288	Small heat shock protein ibpB
44086	45744	+	0.201082	Putative transport protein yidE
46269	47681	+	0.502176	2-oxoglutarate/malate translocator
47874	49502	+	0.97396	Sensory box sensor histidine kinase DcuS
49495	50217	+	0.506506	Transcriptional regulatory protein DcuR
50335	51228	+	0.938381	Conserved domain protein
51215	51493	+	0	Putative membrane protein
51631	52950	-	0	Citrate-sodium symporter
54575	56182	+	0.99829	Dipeptide ABC transporter, periplasmic dipeptide-binding protein
56418	57437	+	0.999872	Dipeptide ABC transporter, permease protein DppB
57450	58352	+	0.999602	Dipeptide ABC transporter, permease protein DppC
58366	59346	+	0.999956	Dipeptide ABC transporter, ATP-binding protein DppD
59343	60353	+	0	Dipeptide ABC transporter, ATP-binding protein DppF
60419	61024	-	0.502176	Putative uncharacterized protein
61210	61647	-	0.414974	Putative uncharacterized protein
61782	62285	-	0.938381	Putative uncharacterized protein
62279	62986	-	0.222185	Predicted protein
63157	63426	-	0.506506	Bsl4610 protein
63544	64083	-	0.083403	Putative uncharacterized protein
64139	64510	-	0.250017	Putative uncharacterized protein
64734	65252	-	0.438638	Hcp protein
65356	65505	-	0.438638	Hypoticical protein
65604	66857	-	0	Valine--pyruvate aminotransferase
67250	68458	+	0.596109	Orf_Bo225
68621	69532	+	0	Probable amino-acid metabolite efflux pump
69589	71034	-	0.895166	Altronate oxidoreductase
71048	72070	-	0	Starvation-sensing protein RspB
72211	73125	+	0.444732	YjjM protein
73339	74688	+	0.201082	Galactarate permease GarP
75046	76749	+	0	Gamma-glutamyltransferase
76853	77878	-	0.201082	Putative uncharacterized protein
78225	81704	-	0.827843	Cellulose synthase operon protein C
81686	82801	-	0.94826	Cellulase
82808	85165	-	0.387833	Cyclic di-GMP binding protein
85240	87939	-	0.961403	Cellulose synthase catalytic subunit (UDP-forming)
87936	88673	-	0.960182	Cellulose synthase operon protein YhjQ
88676	88885	-	0	Putative uncharacterized protein yhjR
89599	91173	+	0.983917	Putative cellulose biosynthesis protein BcsE
91170	91376	+	0.907564	Cellulose biosynthesis protein BcsF
91378	93036	+	0.22379	Cellulose synthase operon protein YhjU
93471	94652	+	0.201082	Putative diguanylate cyclase/phosphodiesterase (GGDEF and EAL domain)
94971	96263	+	0.201082	C4-dicarboxylate transport protein
96620	98122	+	0	Protein YhjJ
98190	99122	-	0.222185	2-dehydro-3-deoxygluconokinase
99289	100305	-	0	Inner membrane protein yhjD
100435	101637	+	0	Protein YhhS
101673	102239	-	0.502176	DcrB protein
102426	103103	-	0	Inner membrane protein YhhQ
103320	103565	+	0	Sulfurtransferase tusA homolog
103625	105979	-	0.406046	Lead cadmium zinc and mercury transporting ATPase
106074	106703	-	0	Uncharacterized membrane protein yhhN
106885	107205	+	0	Putative uncharacterized protein XOO4320
107288	107566	-	0.819107	Putative uncharacterized protein yhhL
107593	108168	-	0	Ribosomal RNA small subunit methyltransferase D
108507	109922	+	0.954488	Cell division protein FtsY
109928	110599	+	0.97396	Cell division ATP-binding protein FtsE
110589	111557	+	0.201082	Cell division protein FtsX
111878	112735	+	0	RNA polymerase sigma factor
112824	113270	-	0	Putative uncharacterized protein yhhK
113625	114788	+	0.997376	High-affinity branched-chain amino acid ABC transporter, periplasmic leucine-specific-binding protein LivK
114946	115872	+	0.99981	High-affinity branched-chain amino acid transport system permease protein livH
115869	117143	+	0.999956	High-affinity branched-chain amino acid ABC transporter, permease protein LivM
117140	117910	+	0.999872	High-affinity branched-chain amino acid ABC transporter, ATP-binding protein LivG
117916	118617	+	0.102961	High-affinity branched-chain amino acid ABC transporter, ATP-binding protein LivF
118682	119872	+	0	Possible 2-aminoadipate transaminase
119971	121617	-	0.494235	Methyl-accepting chemotaxis sensory transducer
122214	123884	-	0.92048	Methyl-accepting chemotaxis protein I, serine sensor receptor
124630	126300	-	0.773511	Methyl-accepting chemotaxis sensory transducer
126569	127795	-	0.201082	Methyl-accepting chemotaxis protein II (MCP-II) (Aspartate chemoreceptor protein)
128041	128247	-	0.201082	Hypothetical protein
128547	129905	-	0.502176	Gluconate permease
130098	130880	-	0.890692	Hydroxypyruvate isomerase
130899	131555	-	0.961403	Aldolase class II protein YgbL
131552	132826	-	0.961403	Type III effector Hrp-dependent outers
132823	133737	-	0	3-hydroxyisobutyrate dehydrogenase
134074	134835	+	0.444732	Transcriptional regulator, DeoR family
135049	135327	+	0	Similar to unknown protein of Escherichia coli O157:H7
135403	135696	-	0.796921	Plasmid stabilization element ParE, putative
135636	135932	-	0	Putative addiction module antidote protein, CC2985 family
136129	137463	+	0.882417	sn-glycerol-3-phosphate-binding periplasmic protein ugpB
137536	138423	+	0.999758	sn-glycerol-3-phosphate transport system permease protein UgpA
138450	139295	+	0.992466	sn-glycerol-3-phosphate transport system permease protein ugpE
139321	140394	+	0.966139	sn-glycerol-3-phosphate import ATP-binding protein UgpC
140394	141143	+	0.536071	Glycerophosphoryl diester phosphodiesterase
141337	142293	+	0	Auxin Efflux Carrier
142307	142603	-	0	Hypoticical protein
142934	143398	+	0	RNA methyltransferase, TrmH family, group 2
143430	144239	-	0.691711	Putative exported protein
144209	146383	-	0.596109	Putative exported protein
146548	147918	-	0.983917	Sensor protein CpxA
147915	148613	-	0	Transcriptional regulatory protein CpxR
148767	149291	+	0.201082	Periplasmic protein CpxP
149954	153703	+	0.205056	PBS lyase HEAT domain protein repeat-containing protein
153773	154882	+	0.830965	YehL protein
155064	157625	+	0.99021	Putative uncharacterized protein yehM
157635	158765	+	0.961403	VWA containing CoxE family protein
158762	160834	+	0.38202	Putative SWIM zinc finger
161128	162315	+	0.59052	Probable sugar efflux transporter
162359	163261	+	0.444732	Cation-efflux pump FieF
163469	164431	+	0.201082	6-phosphofructokinase
164882	166729	+	0.819107	VgrG protein
166758	167192	+	0.938381	Putative uncharacterized protein ECs0606
167185	171471	+	0.895166	YD repeat protein
171481	171783	+	0.201082	Putative uncharacterized protein
172306	174171	+	0.890692	YD repeat-containing domain protein
174190	174624	+	0.201082	Putative uncharacterized protein
175314	175805	+	0.201082	Putative uncharacterized protein
176369	176563	+	0.390476	Hypoticical protein
176801	177775	+	0.895166	YD repeat-containing domain protein (Fragment)
177785	178192	+	0	Putative uncharacterized protein
178266	178481	-	0	Complete genome; segment 13/17
178654	179946	+	0.895166	RHS family protein
179958	180254	+	0.250017	Putative uncharacterized protein
180470	181042	+	0.961403	RhsD protein
181039	181572	+	0.460395	Hypothetical protein
181654	181998	+	0.201082	Hypothetical protein
182451	182981	+	0.201082	Putative uncharacterized protein
183488	183724	+	0.444732	Putative uncharacterized protein
183936	184367	+	0	Putative uncharacterized protein
184630	184728	-	0	Hypothetical protein
185352	185894	+	0	Putative uncharacterized protein
185991	186311	-	0	Hypothetical protein
186968	187447	+	0.201082	Putative uncharacterized protein
188233	188658	+	0.36802	Putative uncharacterized protein
188861	189040	+	0.907564	Hypothetical protein
189042	189470	+	0.205056	Predicted protein
189545	189742	+	0.201082	Hypoticical protein
190055	190417	+	0	KLLA0B05269p
191322	191831	-	0.596109	Putative uncharacterized protein
191992	192249	-	0	Genome sequencing data, contig C320
192834	193718	+	0.907564	N-carbamoylputrescine amidase
193722	194825	+	0	Putative agmatine deiminase
194964	195731	-	0.419739	Triosephosphate isomerase
195870	196469	-	0	Putative uncharacterized protein yiiQ
196726	197148	+	0	Putative uncharacterized protein yiiR
197167	197913	-	0.201082	Ferredoxin--NADP reductase
198219	199229	-	0.506506	Fructose-1,6-bisphosphatase, class II
199354	200865	-	0.483946	Glycerol kinase
200919	201758	-	0	Propanediol diffusion facilitator
202308	202547	+	0	Cell division protein zapB
202655	203140	-	0.506506	Regulator of ribonuclease activity A
203260	204177	-	0.24872	1,4-dihydroxy-2-naphthoate octaprenyltransferase
204323	205654	-	0.981498	ATP-dependent protease ATPase subunit HslU
205664	206194	-	0.460395	ATP-dependent protease subunit HslV
206278	207051	-	0.502176	Cell division protein FtsN
207242	208285	-	0.201082	Transcriptional repressor CytR
208556	210754	-	0	Primosomal protein N'
211047	211262	+	0	50S ribosomal protein L31
211334	212347	-	0.999479	Iron chelate uptake ABC transporter, FeCT family, permease protein
212344	213306	-	0.99848	Putative iron chelate uptake ABC transporter, periplasmic solute-binding protein
213316	214128	-	0.36802	Iron chelate uptake ABC transporter, FeCT family, ATP-binding protein
214330	214647	-	0	Met repressor
214834	215994	+	0.907564	O-succinylhomoserine (Thiol)-lyase
215997	218432	+	0.201082	Aspartokinase/homoserine dehydrogenase II
218744	219676	+	0.201082	Methylenetetrahydrofolate reductase
220165	221073	+	0	Hydrogen peroxide-inducible genes activator
221065	222471	-	0	Soluble pyridine nucleotide transhydrogenase
222671	223312	+	0.890692	HTH-type transcriptional repressor fabR
223336	223722	+	0	Inner membrane protein yijD
223764	224867	-	0	tRNA (uracil-5-)-methyltransferase
225414	227309	+	0.44511	Vitamin B12 transporter BtuB
227254	228111	+	0.201082	Glutamate racemase
233469	233729	+	0.390476	Putative uncharacterized protein
233970	235007	+	0.961403	UDP-N-acetylenolpyruvoylglucosamine reductase
235004	235963	+	0	Bifunctional protein BirA
235992	236942	-	0	Pantothenate kinase
238162	239346	+	0.883566	Elongation factor Tu
239584	239967	+	0.991475	Preprotein translocase subunit SecE
239969	240514	+	0.945896	Transcription antitermination protein nusG
240677	241105	+	0.99255	50S ribosomal protein L11
241109	241813	+	0.773511	50S ribosomal protein L1
242131	242628	+	0.777783	50S ribosomal protein L10
242695	243060	+	0.748835	50S ribosomal protein L7/L12
243388	247416	+	0.983317	DNA-directed RNA polymerase subunit beta
247523	251746	+	0.22379	DNA-directed RNA polymerase, beta' subunit
252071	252925	+	0.945778	Probable metabolite transporter, MFS superfamily protein
252864	253469	+	0	Shikimate and dehydroshikimate transport protein (MFS family)
253538	253729	-	0	Putative uncharacterized protein yjiS
253903	255339	+	0	Uncharacterized HTH-type transcriptional regulator yjiR
255723	256844	-	0.961403	Thiazole biosynthesis protein ThiH
256844	257626	-	0.991475	Thiazole synthase
257628	257828	-	0.996622	Thiamine biosynthesis protein ThiS
257825	258604	-	0.991475	Adenylyltransferase ThiF
258606	259247	-	0.996622	Thiamine-phosphate pyrophosphorylase
259244	261184	-	0.201082	Phosphomethylpyrimidine synthase
261565	262026	-	0	Regulator of sigma D
262135	262917	+	0.506506	NADH pyrophosphatase
263034	264098	+	0.890692	Uroporphyrinogen decarboxylase
264114	264803	+	0.460395	Endonuclease V
264881	265471	+	0.36802	Putative uncharacterized protein yjaG
265676	265948	+	0.907564	DNA-binding protein HU-alpha
265953	266636	+	0	Putative uncharacterized protein yjaH
266844	268130	-	0.890692	Phosphoribosylamine--glycine ligase
268148	269995	-	0.22379	Bifunctional purine biosynthesis protein purH
271686	271964	-	0	Ybl205 protein (Fragment)
275319	275579	+	0	Putative uncharacterized protein
275858	276619	-	0.999546	General L-amino acid transport ATP-binding subunit
276628	277722	-	0.999872	Inner membrane amino-acid ABC transporter permease protein yhdY
277732	278910	-	0.882417	Glutamate/glutamine/aspartate/asparagine transport system permease protein
278977	280002	-	0.9509	Glutamate/glutamine/aspartate/asparagine ABC transporter, periplasmic substrate-binding protein
280388	281053	-	0.406046	L-cystine ABC transporter, permease protein
281142	281909	-	0	L-cystine-binding protein TcyA
282203	283348	+	0.083403	Putative exo/endo phosphatase
283407	283811	+	0	Asch domain superfamily
283635	284000	-	0	Hypoticical protein
284014	284397	+	0	Insecticidal toxin complex protein tccz (Putative uncharacterize protein tccz)
285281	285577	-	0.890692	DNA-binding protein fis
285601	286518	-	0.201082	tRNA-dihydrouridine synthase B
286924	287658	-	0.293288	Carbonic anhydrase
287840	288727	-	0.890692	Ribosomal protein L11 methyltransferase
288745	290196	-	0.938381	Sodium/pantothenate symporter
290186	290428	-	0	Putative uncharacterized protein yhdT
291115	291543	+	0.201082	Molybdenum-pterin binding protein
291813	292850	+	0.998622	Iron compound ABC transporter, periplasmic iron-binding protein, putative
292847	293842	+	0.999128	ABC transporter, permease protein, FecCD family
293839	294597	+	0.483946	Iron chelate uptake ABC transporter, FeCT family, ATP-binding protein
294644	295465	+	0.961403	Uncharacterized protein HI_1273
295462	296310	+	0.438638	ModD protein
296407	298398	+	0	Putative outer membrane receptor, probably tonB dependent
298463	299806	-	0.999152	Acetyl-CoA carboxylase, biotin carboxylase
299818	300285	-	0.989746	Acetyl-CoA carboxylase, biotin carboxyl carrier protein
300310	300762	-	0.390476	3-dehydroquinate dehydratase
301004	301603	-	0.886636	Sulfoxide reductase heme-binding subunit yedZ
301640	302641	-	0.201082	Sulfoxide reductase catalytic subunit yedY
302925	303449	-	0.406046	Putative uncharacterized protein
303542	304066	-	0.201082	Putative uncharacterized protein
304335	305312	-	0	Quinone oxidoreductase, YhdH/YhfP family
305497	307434	+	0.201082	MSHA biogenesis protein MshH
307752	308795	+	0.977242	Rod shape-determining protein MreB
308959	309942	+	0.998622	Rod shape-determining protein MreC
309939	310427	+	0.99021	Rod shape-determining protein MreD
310436	311029	+	0.994487	Septum formation protein Maf
311019	312488	+	0.557318	Ribonuclease G
312530	316360	+	0.083403	Putative uncharacterized protein yhdP
316417	317862	+	0	TldD protein
317894	318838	-	0	Transcriptional activator AaeR
319199	319402	+	0.895166	Protein AaeX
319410	320375	+	0.99848	p-hydroxybenzoic acid efflux pump subunit AaeA
320387	322375	+	0	p-hydroxybenzoic acid efflux pump subunit AaeB
322428	322979	-	0	UPF0307 protein yjgA
323347	324687	+	0	PmbA protein
324759	325169	-	0.24872	Regulator of nucleoside diphosphate kinase
325322	325594	-	0.819107	Phosphocarrier protein NPr
325626	326483	-	0.796814	UPF0042 nucleotide-binding protein yhbJ
326638	327111	-	0.973875	PTS IIA-like nitrogen-regulatory protein PtsN
327192	327479	-	0.991854	Predicted ribosome-associated, sigma 54 modulation protein
327503	328936	-	0.927139	RNA polymerase sigma-54 factor
328986	329711	-	0.999519	Lipopolysaccharide ABC transporter ATP-binding protein LptB
329715	330287	-	0.982747	Lipopolysaccharide ABC transporter, periplasmic lipopolysaccharide-binding protein
330268	330834	-	0.996622	YrbK protein
330831	331397	-	0.967798	3-deoxy-D-manno-octulosonate 8-phosphate phosphatase
331417	332454	-	0.557318	Arabinose 5-phosphate isomerase
332495	333460	-	0	Na+/Ca+ antiporter, CaCA family
333849	334661	+	0.999602	Toluene ABC transporter, ATP-binding protein
334669	335451	+	0.999888	Toluene ABC transporter, permease protein
335456	336022	+	0.991443	Uncharacterized ABC transporter, periplasmic component YrbD
336035	336664	+	0.895166	Toluene tolerance protein Ttg2D
336678	336968	+	0.506506	YrbB
337092	337346	+	0.460395	Protein YrbA
337427	338689	+	0	UDP-N-acetylglucosamine 1-carboxyvinyltransferase
338795	339892	-	0.414974	Periplasmic serine peptidase DegS
340027	341397	-	0.201082	Protease DegQ
341645	342049	-	0	Cytochrome d ubiquinol oxidase subunit III
342265	343416	+	0.390476	ATPase, AFG1 family
343653	344081	+	0.890692	50S ribosomal protein L13
344097	344489	+	0.201082	30S ribosomal protein S9
344816	345457	+	0.895166	Stringent starvation protein A
345463	345966	+	0	Stringent starvation protein B
346042	346815	-	0.201082	Acetoin reductase
347063	348481	-	0.99848	Glutamate synthase (NADPH), small subunit
348491	352951	-	0	Glutamate synthase (NADPH) large subunit
353603	354532	+	0.506506	Radical SAM protein, TIGR01212 family
354651	357020	+	0.22379	Aerobic respiration control sensor protein ArcB
357530	358183	+	0.983917	Enhancing lycopene biosynthesis protein 2
358180	358914	+	0.205056	Monofunctional biosynthetic peptidoglycan transglycosylase
358986	360281	+	0	Conserved expressed protein
360386	360958	-	0.895166	Putative YraP protein
360970	361560	-	0.557318	DnaA initiator-associating protein diaA
361602	361838	-	0.506506	UPF0102 protein VC0395_A0112/VC395_0597
361955	363973	-	0	LppC family lipoprotein
364035	364922	+	0.201082	Putative tetrapyrrole methylase
365843	366502	+	0.201082	Hypothetical protein
366810	367142	+	0.201082	Putative uncharacterized protein
367422	367676	+	0.97396	Stability protein StbD
367666	367953	+	0.322209	Putative stability protein StbE
368132	368920	+	0	Extradiol ring-cleavage dioxygenase class III protein subunit B
369008	370168	-	0.895166	Glutathionylspermidine synthase
370180	370848	-	0.201082	UPF0441 protein ygiB
371132	372523	-	0	Outer membrane protein TolC
372862	373494	+	0.819107	Nucleoside diphosphate pyrophosphatase
373529	373930	+	0.444732	Uncharacterized protein yqiB
374037	374864	+	0.961403	Protein icc
374864	375445	+	0.460395	Esterase YqiA
375530	377425	+	0.557318	DNA topoisomerase IV, B subunit
377468	378364	+	0	Uncharacterized HTH-type transcriptional regulator yafC
378405	378986	-	0.444732	Modulator of drug activity B
379193	380053	-	0.406046	Fructose-1,6-bisphosphate aldolase, class II
380143	380994	-	0.895166	D-tagatose-1,6-bisphosphate aldolase subunit gatY
381006	382097	-	0.999758	Putative PTS enzyme-II fructose
382123	382437	-	0.999546	PTS system fructose-specific IIB component
382451	382930	-	0.927139	PTS fructose-specific enzyme IIA component-like protein
382979	384529	-	0.494235	PTS modulated transcriptional regulator, MtlR family
384947	387349	-	0	TonB-dependent hemoglobin/transferrin/lactoferrin family receptor
387569	388072	+	0.222185	Argininosuccinate synthase
388245	390515	+	0.419739	DNA topoisomerase IV subunit A
390660	391397	+	0.24872	1-acyl-sn-glycerol-3-phosphate acyltransferase
391552	392967	+	0.201082	Protein SufI
393290	394027	+	0	Uncharacterized HTH-type transcriptional regulator yegW
394070	394897	-	0	2,5-diketo-D-gluconic acid reductase A
395453	395971	+	0.406046	Hcp protein
396058	398025	+	0.938381	VgrG protein
398018	398914	+	0.201082	Putative type VI secretion system protein
399217	399816	+	0.483946	Putative uncharacterized protein
399871	400470	+	0.895166	Putative uncharacterized protein
400483	401376	+	0.460395	Putative uncharacterized protein
401456	401722	+	0.205056	Uropathogenic specific protein
401792	404767	+	0.083403	RhsA
404824	405000	+	0.444732	Putative uncharacterized protein
405110	405346	+	0.444732	Putative uncharacterized protein
405459	405833	+	0.36802	Putative uncharacterized protein
406059	406958	+	0.961403	YD repeat-containing domain protein
406955	407260	+	0.444732	Hypoticical protein
407470	408087	+	0.27238	Putative RhsD protein
408371	408949	+	0.27238	Putative uncharacterized protein
409580	409861	+	0.513378	Putative uncharacterized protein
409991	410425	+	0.464123	Hypothetical protein
410655	411428	+	0.506506	Probable RHS protein
411553	411882	+	0.201082	YrdF
412160	412492	+	0.201082	Putative uncharacterized protein
412761	413087	+	0.44511	Guanyl-specific ribonuclease Sa
413047	413373	+	0.201082	Possible ribonuclease inhibitor
414229	414606	+	0.895166	Putative uncharacterized protein (Fragment)
414616	415011	+	0	Putative uncharacterized protein
414968	415573	-	0	Hypoticical protein
415957	416424	+	0	Putative uncharacterized protein
417613	418650	-	0	IS630 transposase
419104	419319	+	0.890692	Putative uncharacterized protein
419335	419772	+	0.201082	Putative membrane protein, with TPR repeat-containing domain protein
420586	421071	+	0.938381	Putative uncharacterized protein
421058	421387	+	0	Hypothetical gene
421729	421962	-	0.414974	IS407A, transposase OrfA
422097	423260	-	0.907564	Alcohol dehydrogenase YqhD
423264	424004	-	0	CR(VI) reductase
424215	425231	+	0	Uncharacterized HTH-type transcriptional regulator yqhC
425261	425920	-	0.201082	Inner membrane protein YqjA
426237	427427	-	0.201082	Cystathionine beta-lyase
427752	429044	-	0.999583	TRAP dicarboxylate transporter, DctM subunit
429062	429568	-	0.967596	Putative C4-dicarboxylate transporter, small subunit
429693	430670	-	0	TRAP transporter solute receptor, DctP family
431342	432340	+	0.960182	TonB-system energizer ExbB
432344	432769	+	0	TonB system transport protein ExbD
432993	434012	-	0.201082	YiiG protein
434413	435432	-	0.981698	Fructose repressor
435463	436872	-	0.996622	Sucrose-6-phosphate hydrolase
436872	438242	-	0.205056	PTS system, sucrose-specific IIBC component
438313	439872	-	0.502176	Maltoporin
440060	440995	-	0	Fructokinase
441466	442017	+	0.819107	Similar to ccm gene codes for both Ccm1 and Ccm2 proteins of Proteus mirabilis
442045	444768	+	0.917414	CRISPR-associated helicase Cas3
444823	445038	+	0.748835	Possible protein HicB
445302	446870	+	0.982747	CRISPR-associated protein, Cse1 family
446854	447012	+	0.994487	Hypothetical protein
447006	447488	+	0.995956	CRISPR-associated protein, Cse2 family
447492	448559	+	0.99021	CRISPR-associated protein, Cse4 family
448569	449303	+	0.996622	CRISPR-associated protein Cas5
449303	449950	+	0.981698	CRISPR-associated protein, Cse3 family
449978	450895	+	0.996511	CRISPR-associated protein Cas1
450896	451189	+	0	CRISPR-associated protein Cas2
451854	452303	-	0.201082	Putative uncharacterized protein
452603	452974	-	0.387833	Phage-related transcriptional regulator
453048	453308	-	0	RelE, Cytotoxic translational repressor of toxin-antitoxin stability system
453427	453765	+	0.961403	Sea40
453762	454178	+	0.438638	Uncharacterized HTH-type transcriptional regulator ygjM
454276	454371	+	0.201082	Putative uncharacterized protein
455459	455917	+	0	Putative uncharacterized protein
455998	457350	-	0.819107	Pyridoxal-dependent decarboxylase
457381	458667	-	0	Transporter ygaY
458807	459253	+	0.895166	Transcriptional regulator, HxlR family
459263	459760	+	0.819107	UPF0306 protein yhbP
459787	460440	+	0	Putative uncharacterized protein yraR
460452	460916	-	0.948857	Anaerobic ribonucleoside-triphosphate reductase activating protein
460997	463135	-	0.201082	Anaerobic ribonucleoside-triphosphate reductase
463536	463922	-	0.438638	Putative endoribonuclease L-PSP
464021	464485	-	0.890692	Aspartate carbamoyltransferase regulatory chain
464501	465436	-	0	Aspartate carbamoyltransferase
465885	466349	+	0.201082	Putative uncharacterized protein yjgK
466724	467407	+	0.998678	LuxR family transcription regulatory protein
467412	468077	+	0	LuxR family transcription regulatory protein
468248	469255	-	0	Ornithine carbamoyltransferase
469417	469839	+	0	Putative uncharacterized protein yjgD
469990	470493	-	0	Uncharacterized acetyltransferase yjgM
470788	471969	+	0.903231	Putative membrane protein YjgN
471986	473023	+	0.201082	Zn-dependent protease with chaperone function
473344	474444	+	0.444732	Homoserine O-acetyltransferase
474658	476277	+	0.201082	Methyl-accepting chemotaxis protein I, serine sensor receptor
476529	478307	+	0.205056	Hemolysin activator protein
478379	485416	+	0.895166	Similar to hemagglutinin/hemolysin-related proteins. putativ transmembrane protein
485422	485781	+	0.502176	Putative uncharacterized protein
485971	487290	+	0.907564	Hypothetical protein
487294	487689	+	0	ORF118
487690	488232	-	0.0943918	Probable RNA 2'-phosphotransferase
488292	488534	-	0	Complete genome; segment 13/17
488771	489679	+	0.438638	Hypothetical conserved protein
489783	490403	+	0	Lysine exporter protein (LYSE/YGGA)
490493	493348	-	0.895166	Valyl-tRNA synthetase
493361	493810	-	0.438638	DNA polymerase III, chi subunit
493915	495426	-	0	Probable cytosol aminopeptidase
495708	496820	+	0.961403	Lipopolysaccharide export system permease protein lptF
496820	497896	+	0.201082	Inner membrane protein YjgQ
498418	499674	+	0.890692	P4-like integrase (Fragment)
499693	499854	+	0	Transcriptional regulator, CopG family protein
500101	500385	-	0.993159	Putative DNA-binding phage-related protein
500375	500695	-	0.22379	Protein gp49 from prophage N15
500980	503016	-	0.97396	P4 alpha zinc-binding domain protein
503009	503545	-	0.966139	Putative regulator encoded in prophage cp-933i (Putative c repressor)
503542	503742	-	0.907564	Phage transcriptional regulator, AlpA
503745	504623	-	0	Putative DNA-binding prophage protein
505644	505781	+	0.827843	Putative uncharacterized protein
505765	506088	+	0.201082	Putative helix-turn-helix motif harboring transcription regulator protein
506485	509640	+	0.907564	Molecular chaperone HSP90 family-like protein
509642	509971	+	0.961403	Hypothetical protein
509968	510144	+	0.201082	Hypothetical protein
510557	511654	+	0.22379	P4-like integrase (Fragment)
512002	514365	+	0.999956	Putative type I restriction-modification system, M subunit; N-6 Adenine-specific DNA methylase
514365	515714	+	0.999956	Restriction modification system DNA specificity domain
515711	518959	+	0.182661	Putative type I site-specific restriction-modification system, R subunit
519017	520057	+	0	Toxin-antitoxin system, toxin component, Fic family
520397	520666	-	0.819107	PAAR motif family protein
520701	521486	-	0.961403	Putative membrane protein
521483	522391	-	0.895166	Putative cytoplasmic protein
522398	522562	-	0.201082	Hypoticical protein
522926	523129	-	0.890692	PAAR domain protein
523153	523671	-	0.557318	Complete genome; segment 16/17
523710	523922	-	0	Hypoticical protein
524539	525000	+	0.083403	Uncharacterized protein ykfB
525059	525586	+	0	Putative uncharacterized protein
525835	526068	-	0.201082	Putative uncharacterized protein
526532	527014	-	0.895166	Lipoprotein, putative
527025	527258	-	0.44511	Hypothetical protein
527209	527730	-	0.890692	Lipoprotein, putative
527755	529290	-	0.969922	Putative ABC transport system, substrate-binding protein
529280	530512	-	0.921938	Lipoprotein releasing system, transmembrane protein, LolC/E family
530493	531161	-	0.890692	Lipoprotein-releasing system ATP-binding protein LolD
531179	533158	-	0.895166	PpkA-related protein
533168	534148	-	0.895166	Putative uncharacterized protein
534155	536821	-	0.983917	Virulence factor SrfC-like protein
536821	539823	-	0.907564	Virulence protein SrfB
539824	541188	-	0.481418	Putative virulence effector protein
541554	542741	-	0	von Willebrand factor type A
543214	544335	+	0.201082	Cupin 4 family protein
544632	545762	+	0	Secretory lipase
545826	547004	-	0.999928	ABC-type multidrug transport system permease component
546998	548116	-	0.996622	ABC-type multidrug transport system permease component
548116	549114	-	0.996622	Secretion protein HlyD family protein
549111	550526	-	0.201082	Outer membrane efflux protein
551092	552882	-	0.24872	Subtilin transport ATP-binding protein spaT
553034	554596	-	0.201082	Aspartate ammonia-lyase
554848	555843	-	0.201082	Transcriptional regulator, LysR family
556497	556832	-	0.481418	Similarities with unknown protein of Photorhabdus. Hypothetical membrane protein
557412	557729	-	0.438638	DNA-binding transcriptional regulator HipB
557831	558175	-	0.895166	Conserved uncharacterized protein
558190	558459	-	0.596109	Prevent-host-death family protein
558620	560197	-	0	Sigma-54 dependent transcriptional regulator RtcR
560388	561623	+	0.895166	RtcB protein
561631	562419	+	0.483946	YcgL
562465	564066	+	0	Limonene hydroxylase CD6-2
564089	564871	-	0	Restriction endonuclease R.BbrI
565024	566121	+	0	YaiW protein
566217	568166	-	0.22379	Methyl-accepting chemotaxis sensory transducer
568517	571228	-	0.201082	Magnesium-translocating P-type ATPase
571691	573268	-	0.201082	CtpE
573697	574011	-	0.909964	L-rhamnose mutarotase
574096	574920	-	0.991475	Rhamnulose-1-phosphate aldolase
574925	576187	-	0.996622	L-rhamnose isomerase
576184	577674	-	0	Rhamnulokinase
578043	578882	+	0.989575	HTH-type transcriptional activator rhaS
578907	579761	+	0.0943918	HTH-type transcriptional activator rhaS
579823	580113	+	0.938381	Transcriptional regulator, HTH motif containing
580101	580406	+	0	Plasmid stabilization system
580466	582154	-	0.998622	Glutathione import ATP-binding protein GsiA
582151	583017	-	0.999928	Glutathione transport system permease protein GsiD
583010	583966	-	0.992903	Glutathione transport system permease protein gsiC
583947	585560	-	0	Nickel ABC transporter, periplasmic nickel-binding protein
586095	586709	+	0	Inner membrane protein YagU
587009	587473	-	0.201082	Putative integron gene cassette protein
588005	589039	-	0	L-rhamnose-proton symporter
589492	589998	+	0.406046	UPF0114 protein yqhA
590093	591130	+	0.406046	Putative NADP-dependent oxidoreductase yncb
591218	591364	+	0	Transcriptional regulator, AraC family
591526	591900	-	0.201082	Putative uncharacterized protein
592208	592708	-	0.201082	Putative uncharacterized protein
593186	593470	-	0.201082	Bacteriophage phi-105 DNA, complete sequence
594107	594955	-	0.557318	Putative uncharacterized protein
594991	595131	-	0.691711	Hypothetical protein
595101	595793	-	0.36802	Rhs family protein-like protein
595998	596282	-	0.201082	Putative uncharacterized protein
596640	596996	-	0.438638	RHS protein
597095	597748	-	0.201082	Putative uncharacterized protein
598001	598336	-	0.201082	Rhs family protein
598596	599186	-	0.961403	Putative uncharacterized protein
599186	599668	-	0.406046	Protein RhsB
599756	600178	-	0.201082	SmpA / OmlA family
601182	601448	-	0.406046	Uropathogenic specific protein
601540	601914	-	0.201082	Hcp protein
602780	603214	-	0.596109	Putative exported protein
603379	603678	-	0.24872	Inner membrane protein yjeO
603824	604078	-	0.201082	Hypothetical protein
604416	605627	-	0.819107	2-octaprenyl-3-methyl-6-methoxy-1,4-benzoquinol hydroxylase
605656	606834	-	0.819107	2-octaprenyl-6-methoxyphenol hydroxylase
606860	608185	-	0.083403	Proline aminopeptidase P II
608247	608834	-	0	UPF0149 protein ygfB
609028	609357	+	0.36802	Cell division protein zapA
609557	610297	+	0	5-formyltetrahydrofolate cyclo-ligase
610294	611547	-	0.414974	Nicotinamide-nucleotide adenylyltransferase
611679	613061	-	0.890692	DNA repair protein radA
613079	614056	-	0	Phosphoserine phosphatase
614213	614905	+	0.444732	Protein smp
615111	615422	+	0.99684	Predicted transcriptional regulator with C-terminal CBS domains
615415	616629	+	0.201082	HipA N-terminal domain protein
616910	618499	+	0.201082	Peptide chain release factor 3
619023	619631	+	0.24872	Osmotically inducible protein Y
619783	619944	+	0.414974	Hypoticical protein
620072	620260	+	0.438638	CsbD family protein
620360	621157	+	0.201082	Putative deoxyribonuclease YjjV
621574	622851	+	0.24872	NupC family protein
623000	623716	+	0	4'-phosphopantetheinyl transferase entD
623766	624782	-	0.205056	Iha adhesin (Putative receptor)
624854	625741	-	0.506506	R4-like protein
625859	626296	-	0	Major facilitator superfamily MFS_1
626628	627824	+	0.961403	Isochorismate synthase
627821	629449	+	0.819107	2,3-dihydroxybenzoate-AMP ligase
629476	629583	+	0.895166	Putative uncharacterized protein
629592	630374	+	0	2,3-dihydro-2,3-dihydroxybenzoate dehydrogenase
630455	631963	-	0.438638	Putative efflux outer membrane protein
632066	640525	-	0.201082	Ig family protein
640882	641694	-	0.22379	Phage Tail Collar domain protein
641988	644093	-	0.961403	Putative membrane Zinc metallopeptidase, M50 family
644090	645418	-	0.961403	AcrB-like protein
645415	646218	-	0.201082	Uncharacterized protein HI_0894
646502	648583	-	0	Sel1 repeat family protein
649288	650220	+	0.502176	Methylisocitrate lyase
650411	651565	+	0.819107	Phosphonopyruvate decarboxylase
651598	652491	+	0.907564	2-hydroxy-3-oxopropionate reductase
652492	652935	+	0.990047	Phosphonate C-P lyase system protein PhnG
652942	653523	+	0.983917	Phosphonate C-P lyase system protein PhnH
653523	654626	+	0.998622	Phosphonate metabolism protein PhnI
654626	655531	+	0.998622	Phosphonate metabolism protein PhnJ
655528	656316	+	0.999111	Phosphonate C-P lyase system protein PhnK
656338	657054	+	0.997748	Phosphonate C-P lyase system protein PhnL
657044	658180	+	0.960182	Phosphonate metabolism protein PhnM
658183	658749	+	0.917501	Phosphonate metabolism protein/1,5-bisphosphokinase (PRPP-forming) PhnN
658776	659549	+	0.22379	Phosphonate metabolism protein PhnP
660264	661559	+	0.945783	Undecaprenyl-phosphate glucose phosphotransferase
661549	662835	+	0.984996	Capsular polysaccharide synthesis enzyme CpsB
662915	663394	+	0.998678	Capsular polysaccharide synthesis enzyme CpsC polysaccharide export
663397	665529	+	0.990047	Capsular polysaccharide synthesis enzyme CpsD exopolysaccharide synthesis
665543	666754	+	0.999479	Putative capsular polysaccharide bisynthesis protein
666751	668133	+	0.996337	Putative capsular polysaccharide bisynthesis protein
668126	669115	+	0.895166	Capsular polysaccharide bisynthesis glycosyl transferase
669122	670336	+	0.907564	Glycosyl transferase group 1
670338	671450	+	0.907564	Putative capsular polysaccharide bisynthesis glycosyl transferase
671453	671860	+	0.557318	EpsP (Fragment)
671899	673293	+	0.819107	Putative uncharacterized protein VV2033
673320	673820	+	0.400138	Putative colanic acid biosynthesis acetyltransferase wcaB
674025	674318	+	0	Similar to unknown protein of Escherichia coli O157:H7
674438	674656	-	0	Post-segregation antitoxin CcdA
675582	676427	+	0.557318	L-rhamnose operon transcriptional activator RhaR
676463	677053	+	0	Lysine exporter protein (LYSE/YGGA)
677050	677625	-	0.557318	HTH-type transcriptional regulator yjdC
677668	679419	-	0.691711	Thiol:disulfide interchange protein DsbD
679395	679727	-	0.448284	Divalent-cation tolerance protein cutA
679859	681160	-	0.414974	Anaerobic C4-dicarboxylate transporter DcuA
681292	682731	-	0	Aspartate ammonia-lyase
683232	683702	+	0.423241	Suppressor of F exclusion of phage T7
683939	684232	+	0.943663	10 kDa chaperonin
684278	685924	+	0.201082	60 kDa chaperonin
686201	686734	+	0.895166	Chorismate--pyruvate lyase
686747	687610	+	0	4-hydroxybenzoate octaprenyltransferase
687751	690219	-	0	Glycerol-3-phosphate acyltransferase
690348	690713	+	0.444732	Diacylglycerol kinase
690824	691432	+	0	LexA repressor
691462	691977	-	0.438638	Zinc uptake regulation protein
692078	692776	-	0	Protein yhhW
692890	693786	+	0	Uncharacterized HTH-type transcriptional regulator yhaJ
693858	694853	-	0.478476	Glutathione S-transferase omega
694962	695357	-	0.662976	Putative inner membrane protein YqjF
695565	695855	-	0.983917	Putative uncharacterized protein yqjK
695852	696247	-	0.895166	Inner membrane protein yqjE
696261	696566	-	0.201082	Protein ElaB
696843	697238	-	0.960182	Putative uncharacterized protein yqjB
697241	697924	-	0.201082	Inner membrane protein YqjA
698410	699186	-	0.444732	Uxu operon transcriptional regulator
699394	700695	-	0	Hexuronate transporter
701116	702525	+	0.444732	Uronate isomerase
702731	704197	+	0.890692	Altronate oxidoreductase
704217	705707	+	0.406046	Altronate hydrolase
705797	706327	+	0	Inner membrane protein ygjV
706410	707657	-	0.201082	Serine/threonine transporter sstT
707946	708899	-	0.201082	Inner membrane protein alx
709279	710277	-	0	Putative oxidoreductase YgjR
710439	711578	+	0	Ribosomal RNA large subunit methyltransferase G
711595	713652	-	0	2,4-dienoyl-CoA reductase
713868	714164	+	0.502176	Putative uncharacterized protein
714352	714840	+	0.36802	Spheroplast protein Y
715042	715260	+	0.895166	Hypothetical protein
715272	716510	+	0.22379	Uncharacterized protein yneF
716757	718766	+	0.0943918	PTS system, beta-glucoside-specific IIABC component
718822	719658	+	0.201082	Transcription antiterminator LicT
720145	721587	+	0.895166	Maltoporin
721600	722556	+	0.44511	Secreted protein
722510	723067	+	0.414974	Putative uncharacterized protein (Fragment)
723196	724926	+	0.205056	Heparan N-sulfatase
725000	726223	+	0.0943918	Chondroitin sulfate/heparin utilization regulation protein
726283	727962	+	0	Mucin-desulfating sulfatase (N-acetylglucosamine-6-sulfatase)
728567	730051	-	0.460395	Putative glycoporin
730133	730792	-	0.991475	Beta-phosphoglucomutase
730797	733511	-	0.981698	Kojibiose phosphorylase
733537	734268	-	0.998634	Putative phosphotransferase PTS system, sucrose-specific IIBC component (Fragment)
734225	734962	-	0.905881	PTS system, trehalose-specific IIB component
735094	736035	-	0.444732	Trehalose operon repressor
736243	737631	-	0	Cryptic 6-phospho-beta-glucosidase
738262	742485	+	0	Putative bifunctional reductase
742561	743325	-	0	ThiJ/PfpI
743504	744406	+	0	Putative LysR-like transcriptional regulator
744614	745348	-	0	Fatty acyl-responsive regulator
745852	747849	+	0.557318	Transketolase 1
747892	748353	+	0.978867	PTS family enzyme IIA, mannitol-specific, cryptic
748390	748662	+	0.944699	Phosphotransferase system, galactitol-specific IIB component
748702	750075	+	0.22379	Ascorbate-specific PTS system enzyme IIC
750424	751146	+	0.895166	Uncharacterized protein YIR042C
751152	751334	+	0.36802	Hypoticical protein
751567	752070	+	0	G/U mismatch-specific DNA glycosylase
752168	754003	-	0.796814	RNA polymerase sigma factor
754158	755912	-	0.796814	DNA primase
756066	756281	-	0	30S ribosomal protein S21
756509	757522	+	0	Probable O-sialoglycoprotein endopeptidase
757592	758062	-	0	Arginine repressor
758533	759468	+	0	Malate dehydrogenase
759532	759795	-	0	Sugar fermentation stimulation protein B
759984	760370	+	0.745671	MuA-transposase/repressor protein CI DNA-binding
760619	760993	+	0	MuA-transposase/repressor protein CI DNA-binding
761065	762036	-	0	Octaprenyl-diphosphate synthase
762294	762605	+	0.991037	50S ribosomal protein L21
762624	762881	+	0.890086	50S ribosomal protein L27
762971	763933	+	0.748835	Uncharacterized inner membrane transporter yhbE
764194	765366	+	0	GTPase obg
765437	766870	-	0	D-alanyl-D-alanine carboxypeptidase/D-alanyl-D-alanine-endopeptidase
767140	767619	+	0	Transcription elongation factor
767747	768040	-	0	RNA-binding protein YhbY
768184	768813	+	0.483946	Ribosomal RNA large subunit methyltransferase E
768861	770816	+	0.924	Cell division protein FtsH
770934	771767	+	0.99021	Dihydropteroate synthase
771776	773113	+	0.557318	Phosphoglucosamine mutase
773155	773352	+	0.895166	Putative uncharacterized protein
773364	773696	+	0.201082	Preprotein translocase, SecG subunit
775472	776047	+	0.997339	Ribosome maturation factor rimP
776069	777598	+	0.995221	Transcription termination/antitermination factor NusA
777624	780326	+	0.753425	Translation initiation factor IF-2
780400	780798	+	0.996622	Ribosome-binding factor A
780798	781742	+	0.924	tRNA pseudouridine synthase B
781865	782134	+	0.748835	30S ribosomal protein S15
782384	784504	+	0.419739	Polyribonucleotide nucleotidyltransferase
784642	785526	+	0.222185	Lipoprotein NlpI
785701	787599	+	0	Cold-shock DEAD box protein A
787724	788731	-	0	Monooxygenase, luciferase family
788823	789026	+	0	Putative uncharacterized protein
789020	789898	-	0.971106	Peptidase U32
789910	790905	-	0	Peptidase, U32 family
791261	791785	+	0.938381	Putative lipid carrier protein
791779	792321	+	0	Uncharacterized N-acetyltransferase yhbS
792305	792616	-	0	UPF0213 protein yhbQ
793342	794670	+	0.406046	Thymidine phosphorylase
794760	795983	+	0.483946	Phosphopentomutase
796029	796748	+	0.222185	Purine nucleoside phosphorylase deoD-type
796914	799193	+	0	Ferrichrome receptor FcuA
799282	799761	-	0	F5/8 type C domain protein
799860	799958	+	0	Hypoticical protein
799964	800407	-	0.44511	Ribosomal-protein-alanine acetyltransferase
800358	800789	-	0	DNA polymerase III, psi subunit
800949	801992	+	0	Ribosomal RNA small subunit methyltransferase C
801997	802989	-	0	Aldo/keto reductase
803103	804008	+	0	Transcriptional regulator, LysR family
804610	804900	-	0.444732	YjjZ protein
805007	805909	-	0	HTH-type transcriptional regulator alsR
806038	806820	+	0.890692	Alpha-acetolactate decarboxylase
806842	808521	+	0	Acetolactate synthase, catabolic
808624	809775	-	0	Lactaldehyde reductase
810337	811452	+	0.748835	Aminomethyltransferase
811708	812100	+	0.904648	Glycine cleavage system H protein
812214	815084	+	0.460395	Glycine dehydrogenase [decarboxylating]
815168	815884	+	0.506506	Hypothetical protein
816009	816881	+	0.994487	Transmembrane permease MsmF
816871	817770	+	0.748835	Glycerol-3-phosphate ABC transporter, permease protein
818017	818841	+	0.996622	3',5'-cyclic-nucleotide phosphodiesterase
818841	819929	+	0.938381	sn-glycerol-3-phosphate transport ATP-binding protein
819922	821229	+	0	Glycerol-3-phosphate-binding periplasmic protein
821291	822553	-	0.406046	Lactose permease
822645	824789	-	0.478476	Glycoside hydrolase clan GH-D
825000	826004	-	0.483946	HTH-type transcriptional regulator RafR
826058	826666	-	0	Predicted hydrolases of HD superfamily
827077	827724	+	0	Channel protein, hemolysin III family
827779	828780	-	0	tRNA-modifying protein ygfZ
829008	829274	+	0.952411	UPF0350 protein ygfY
829294	829668	+	0.36802	Putative uncharacterized protein ygfX
829894	830829	+	0	Ribosomal RNA large subunit methyltransferase F
830917	831240	-	0.819107	Putative lipoprotein
831269	831787	-	0	Flavodoxin 2
832115	833131	+	0.995184	Methionine import ATP-binding protein metN 2
833124	833792	+	0.999447	Methionine ABC transporter permease protein
833807	834628	+	0	Amino acid ABC transporter (Substrate binding protein)
834778	836103	-	0	MFS transporter, metabolite:H+ symporter (MHS) family protein
836415	837314	+	0.222185	Tyrosine recombinase XerD
837483	838166	+	0.895166	Thiol:disulfide interchange protein DsbC
838179	839933	+	0.22379	Single-stranded-DNA-specific exonuclease RecJ
840481	841413	+	0.895166	Peptide chain release factor 2
841422	842930	+	0.201082	Lysyl-tRNA synthetase
843211	843966	+	0.083403	L-rhamnose operon transcriptional activator RhaR
844029	844712	+	0	Chemotactic transduction protein
845149	845346	-	0.205056	Putative uncharacterized protein
845416	846486	-	0	Putative uncharacterized protein ypfG
846827	847786	+	0.240981	Lipid A biosynthesis lauroyl acyltransferase
848693	850060	+	0.22379	Inorganic anion transporter, sulfate permease (SulP) family
850342	851988	+	0.38202	Uncharacterized Na(+)/H(+) exchanger yjcE
852359	853087	+	0.858472	Two component heavy metal response transcriptional regulator, winged helix family
853065	854564	+	0.22379	Putative two-component sensor histidine kinase; putative heavy-metal sensor (Cu/Zn)
854889	855113	+	0.907246	Flp/Fap pilin component
855124	855675	+	0.483946	Peptidase A24A prepilin type IV
855722	856660	+	0.998716	Flp pilus assembly protein CpaB
856741	858168	+	0.995799	Type II/IV secretion system secretin RcpA/CpaC associated with Flp pilus assembly
858190	858876	+	0.995991	Pilus (Caulobacter type) biogenesis lipoprotein CpaD
858891	860090	+	0.961275	Putative pilus assembly protein cpaE
860172	861575	+	0.995799	Type II/IV secretion system ATP hydrolase TadA/VirB11/CpaF TadA subfamily
861594	862574	+	0.895166	Flp pilus assembly protein TadB
862589	863548	+	0.444732	Putative type IV pilus protein
863654	864505	+	0.961403	Tetratricopeptide TPR_2 repeat protein
864505	865089	+	0.938381	Putative membrane protein
865082	865720	+	0.444732	Putative membrane protein
865830	867449	+	0.083403	Mll4092 protein
867508	877200	+	0.414974	Ig family protein
877331	879133	+	0.966139	Putative efflux outer membrane protein
879133	879891	+	0.961403	Putative multidrug efflux system (AcrA/AcrE family) protein
879888	881243	+	0.907564	AcrB-like protein
881246	883375	+	0.201082	Putative membrane Zinc metallopeptidase, M50 family
883704	885419	+	0	Rhamnogalacturonate lyase
885474	886370	-	0.201082	Putative transposase YhgA family protein
886698	888356	-	0.996622	Cation/acetate symporter ActP
888353	888664	-	0.924	Inner membrane protein yjcH
888789	890750	-	0	Acetyl-coenzyme A synthetase
891653	892045	+	0	Global regulatory protein
892983	894674	-	0.59052	Transcription antiterminator, BglG
894711	895448	-	0.999128	4-Hydroxy-2-oxoglutarate aldolase / 2-dehydro-3-deoxyphosphogluconate aldolase
895445	896563	-	0.984905	Putative pyridoxal phosphate-dependent enzyme
896547	897680	-	0.944699	Adenine deaminase; dihydroorotase
897723	898364	-	0.99021	Probable inner membrane protein
898374	899150	-	0.753425	Permease
899217	899513	-	0.991475	Putative cytoplasmic protein
899516	899878	-	0.99021	Transcriptional regulator
899889	900209	-	0	PRD domain protein
900857	901867	+	0	UPF0118 membrane protein MTH_1211
902049	903575	-	0	Oligogalacturonide transporter
903959	904333	+	0	Putative membrane protein
904326	905813	-	0	D-mannonate oxidoreductase
906135	907415	+	0	O-acetylhomoserine/O-acetylserine sulfhydrylase
907477	908544	-	0.293288	YbiS protein
908726	909523	-	0.890692	Hydrolase YbeM
909545	910081	-	0.201082	Cytochrome B561
910381	913914	-	0	Pyruvate-flavodoxin oxidoreductase
914310	914735	+	0	Putative uncharacterized protein
914815	916383	-	0.483946	Xylosidase/arabinosidase
916437	917873	-	0	Sugar (Glycoside-Pentoside-Hexuronide) transporter
918393	918875	+	0	Diamine acetyltransferase 1
918920	919546	-	0.36802	Homoserine/homoserine lactone efflux protein
919774	920016	-	0	Putative uncharacterized protein
920091	920420	+	0.444732	Putative phage-associated acyl carrier protein
920633	921124	+	0.938381	Unknown protein
921117	921701	+	0	Cell filamentation protein Fic
922283	922567	-	0.954024	Plasmid stabilization system
922557	922802	-	0.205056	Transcriptional regulator, CopG family
922870	923022	-	0.890692	Putative uncharacterized protein
923038	924249	-	0	ShiF
924382	926106	+	0.991475	Petrobactin biosynthesis protein AsbA
926107	927054	+	0.999956	Aerobactin siderophore biosynthesis protein IucB
927054	928787	+	0.991475	Aerobactin siderophore biosynthesis protein IucC
928791	930125	+	0.819107	L-lysine 6-monooxygenase (NADPH)
930154	932352	+	0.201082	Ferric aerobactin receptor
932946	933491	+	0.827843	Putative uncharacterized protein VP0383
933475	934392	+	0	Possible ORF H1620
934848	934997	-	0.201082	StbD replicon stabilization protein (Antitoxin to StbE)
935471	936022	-	0.201082	Mlr1469 protein
936351	936614	-	0	Putative uncharacterized protein
937158	937253	+	0	Hypoticical protein
937404	937709	-	0.819107	Hypothetical protein
937738	938949	-	0.201082	Prophage CP4-57 integrase
939571	940053	-	0	SsrA-binding protein
940209	940655	+	0.827843	Oligoketide cyclase/lipid transport protein
940636	940926	+	0	Protein rnfH
941062	941397	-	0.24872	Small protein A
941551	943212	-	0.460395	DNA repair protein RecN
943292	944188	-	0	Probable inorganic polyphosphate/ATP-NAD kinase
944319	944906	+	0.201082	Protein grpE
945163	946401	+	0	Manganese transport protein mntH
946440	946730	-	0.938381	Putative integron gene cassette protein (Fragment)
946717	947019	-	0.890692	Putative uncharacterized protein
947041	947706	-	0.414974	Putative uncharacterized protein
947838	948068	-	0	4-oxalocrotonate tautomerase family enzyme
948249	948830	+	0.201082	GDP-mannose pyrophosphatase nudK
949223	950488	+	0.518734	Lactose-binding protein
950552	951433	+	0.99779	Lactose transport system
951435	952247	+	0.59052	L-arabinose transport system permease protein AraQ
952284	953369	+	0.250017	ATP-binding component of ABC mannitol transporter
953590	955113	+	0	Arabinogalactan endo-1,4-beta-galactosidase
955189	956220	-	0.390476	HTH-type transcriptional regulator EbgR
956457	957449	-	0.895166	Transcription antiterminator LicT
957455	958882	-	0.205056	6-phospho-beta-glucosidase
958948	960882	-	0.201082	PTS system, beta-glucoside-specific IIABC component
961182	963176	-	0.890692	Transketolase 1
963192	964142	-	0.293288	Transaldolase
964327	964785	-	0.49427	Ribose 5-phosphate isomerase B
964864	965232	-	0.895166	PTS system, glucitol/sorbitol-specific, IIA component
965243	966268	-	0.902495	2-keto-3-deoxygluconate permease
966373	968091	-	0.981698	Type III effector Hrp-dependent outers
968125	969129	-	0	4-hydroxythreonine-4-phosphate dehydrogenase
969375	970199	+	0.907564	Triosephosphate isomerase
970203	971168	+	0.250017	Transcriptional regulator, SorC family
971388	973667	+	0.201082	Malate dehydrogenase (Oxaloacetate-decarboxylating) (NADP(+))., Phosphate acetyltransferase
974106	975380	+	0	Tryptophan-specific transport protein
975489	975941	-	0.907564	UPF0178 protein yaiI
975945	976877	-	0	Coproporphyrinogen-III oxidase, aerobic
977047	977484	+	0.419739	Acetyltransferase ypeA
977624	978145	+	0.996569	RNA polymerase sigma factor FecI
978135	979082	+	0.506506	Anti-FecI sigma factor, FecR
979203	980216	+	0.557318	Hypothetical protein
980252	982009	+	0.819107	Putative uncharacterized protein yddB
982035	984812	+	0.961403	Probable zinc protease pqqL
984809	986482	+	0.502176	ABC transporter domain protein
986669	987286	+	0.246541	Putative uncharacterized protein yfeY
987457	988356	+	0.22379	Dyp-type peroxidase family protein
988661	989689	+	0.999956	Sulfate ABC transporter, periplasmic sulfate-binding protein
989689	990522	+	0.999864	Sulfate ABC transporter, permease protein CysT
990522	991388	+	0.483946	Sulfate ABC transporter, inner membrane subunit CysW
991438	992319	+	0	Cysteine synthase
992323	994272	-	0.960182	Macrolide export ATP-binding/permease protein macB
994276	995472	-	0	Macrolide-specific efflux protein MacA
995718	996398	+	0.983917	Transcriptional regulatory protein CpxR
996398	997765	+	0	Sensor histidine kinase CpxA
997832	998341	-	0.796814	PTS system, glucose-specific IIA component
998492	1000219	-	0.917414	Phosphoenolpyruvate-protein phosphotransferase
1000266	1000523	-	0.201082	Phosphocarrier protein HPr
1000956	1001567	-	0.201082	Cysteine synthase
1002077	1002868	-	0	Protein cysZ
1003094	1004116	+	0.414974	Cell division protein zipA homolog
1004250	1005503	+	0	Inner membrane protein YjeH
1005604	1005885	-	0	Putative uncharacterized protein yqiC
1006399	1007052	+	0	3,4-dihydroxy-2-butanone 4-phosphate synthase
1007136	1007996	-	0.444732	Tellurite resistance protein TehB
1008102	1009250	-	0.993486	Nitric oxide reductase FlRd-NAD(+) reductase
1009261	1010778	-	0	Anaerobic nitric oxide reductase flavorubredoxin
1010946	1012481	+	0	Anaerobic nitric oxide reductase transcription regulator NorR
1012532	1014175	-	0	Fumarate hydratase class I, anaerobic
1014516	1014638	+	0	Hypoticical protein
1014785	1015663	-	0	HpkR
1015936	1016406	+	0	Transmembrane pair domain protein
1016416	1017078	-	0	HhH-GPD family protein
1017302	1018381	+	0.819107	Regulatory protein Ada
1018413	1019069	+	0	Alkylated DNA repair protein AlkB
1019150	1020679	-	0.557318	Flavocytochrome c
1020721	1021125	-	0.895166	FMN-binding domain protein
1021134	1022510	-	0.918346	Putative multidrug resistance protein mdtD
1022511	1023473	-	0.999147	Cytochrome c nitrite reductase, NrfD subunit
1023466	1024164	-	0.201082	Cytochrome c nitrite reductase, Fe-S protein
1024675	1025640	-	0	Probable lipase/esterase
1025917	1026816	+	0.222185	Transcriptional regulator GltC
1026988	1028202	+	0.917501	Starvation sensing protein RspA
1028232	1029254	+	0.22379	Starvation-sensing protein RspB
1029589	1030962	+	0.438638	Inner membrane metabolite transport protein YdfJ
1031065	1032531	+	0.406046	D-mannonate oxidoreductase
1032622	1033308	+	0	Uncharacterized HTH-type transcriptional regulator ydfH
1033370	1034731	-	0.453135	Tat pathway signal sequence domain-containing protein
1034875	1036068	-	0.201082	Multidrug resistance protein MdtG
1036666	1038534	-	0.201082	Xanthomonas compestris avirulence protein
1038843	1040159	-	0.895166	Cytosine permease
1040174	1040863	-	0.819107	LuxR family transcription regulatory protein
1040893	1041306	-	0.201082	Blasticidin-S acetyltransferase
1041662	1042690	-	0.483946	Inositol 2-dehydrogenase
1042738	1043607	-	0.890692	3-mercaptopyruvate sulfurtransferase
1043627	1045090	-	0.99981	Putative amino acid transporter (ABC superfamily, atp_bind and membrane)
1045087	1045833	-	0.999602	Polar amino acid ABC transporter, inner membrane subunit
1045839	1046663	-	0	Glutamate/aspartate ABC transporter, periplasmic glutamate/aspartate-binding protein
1046841	1047653	+	0.502176	Transcriptional regulator KdgR
1047840	1049009	+	0.083403	Cystathionine beta-lyase
1049066	1050394	+	0.201082	Uncharacterized protein y4sH
1050710	1052953	+	0.201082	FhuE receptor
1053219	1053710	+	0	Putative membrane protein
1053789	1054358	-	0.460395	Minor fimbrial subunit StfG
1054436	1055185	-	0.819107	Chaperone protein PapD
1055220	1055867	-	0	Putative uncharacterized protein
1056565	1057338	+	0.938381	Transcriptional regulator, CadC
1057325	1057795	+	0.961403	Putative exported protein
1057795	1058520	+	0	Lysine decarboxylase
1058690	1059247	-	0.36802	Putative uncharacterized protein TTHA1725
1059480	1060244	-	0.201082	Inner membrane protein YfcA
1061371	1061877	-	0.36802	Tabtoxin resistance protein
1062106	1062693	-	0	Putative uncharacterized protein api48
1063181	1063900	+	0.22379	Polyamine ABC transporter, permease protein
1064757	1065260	+	0.997008	Type VI secretion protein, VC_A0107 family
1065293	1066771	+	0.999546	Type VI secretion protein, EvpB/VC_A0108 family
1066777	1067208	+	0.999605	Type VI secretion system lysozyme-related protein
1067211	1068977	+	0.998634	Type VI secretion protein, VC_A0110 family
1068941	1069939	+	0.995338	Type VI secretion protein, VC_A0111 family
1069942	1071162	+	0.998157	Type VI secretion system FHA domain protein
1071159	1071683	+	0.995338	Type VI secretion lipoprotein, VC_A0113 family
1071686	1073023	+	0.890692	Type VI secretion protein, VC_A0114 family
1073039	1073815	+	0.895166	ImpK/VasF outer membrane protein
1073829	1076426	+	0.918346	Type VI secretion ATPase, ClpV1 family
1076429	1077967	+	0.966139	Sensory box sigma-54 dependent DNA-binding response regulator
1077967	1078527	+	0.895166	Type VI secretion-associated protein, VC_A0118 family
1078539	1079966	+	0.890692	Uncharacterized protein ImpA
1079991	1083488	+	0.222185	Type VI secretion protein IcmF
1083662	1085098	+	0.819107	Putative uncharacterized protein ahaP
1085130	1085654	+	0.62943	TPR repeat, SEL1 subfamily protein
1085603	1086481	+	0.201082	Sel1 repeat-containing family protein
1086850	1087170	+	0.44511	Putative integron gene cassette protein (Fragment)
1087109	1087564	+	0.438638	Putative uncharacterized protein
1087667	1088131	+	0.483946	Putative uncharacterized protein
1088177	1088623	+	0.483946	Putative integron gene cassette protein
1088673	1089044	+	0.201082	Putative uncharacterized protein
1089671	1090174	+	0.438638	SMI1 / KNR4 family protein
1090275	1090745	+	0.083403	Putative uncharacterized protein
1090803	1091003	+	0.961403	Hypothetical protein
1091003	1091158	+	0.557318	Hypothetical protein
1091196	1091588	+	0.414974	Putative uncharacterized protein
1091716	1092006	+	0.414974	Putative uncharacterized protein
1092134	1092601	+	0.444732	Tiorf66 protein
1092816	1093415	+	0.24872	Putative uncharacterized protein
1093568	1094041	+	0.406046	Putative uncharacterized protein
1094131	1094499	+	0.201082	Putative uncharacterized protein
1095286	1095747	+	0.201082	Putative uncharacterized protein
1096296	1097261	+	0.803369	Pyoverdine chromophore biosynthetic protein PvcA
1097342	1098181	+	0.895166	Pyoverdine biosynthesis protein PvcB
1098193	1099482	+	0	Glycosyltransferase, MGT family
1099608	1100243	-	0	Glutaredoxin, GrxB family
1100444	1101325	+	0.506506	Uncharacterized HTH-type transcriptional regulator HI_1364
1101447	1102637	+	0	Transporter ygaY
1102905	1104503	-	0.596109	Possible regulator involved in cell signalling
1104664	1105338	-	0.460395	UPF0056 inner membrane protein marC
1105422	1105910	-	0	Cyclase/dehydrase
1106393	1106728	+	0.201082	Uncharacterized protein PM0253
1106975	1107469	+	0.444732	CinA domain protein
1107577	1108650	+	0.483946	Protein recA
1108696	1109184	+	0.419739	Regulatory protein RecX
1109322	1111949	+	0.201082	Alanyl-tRNA synthetase
1112272	1112457	+	0	Carbon storage regulator homolog
1113552	1114304	-	0.444732	IS911 ORF2
1114415	1114726	-	0	IS911, transposase orfA
1115113	1115679	+	0.961403	Phosphatase YqaB
1115676	1116104	+	0.460395	Inner membrane protein yqaA
1116187	1117740	+	0.24872	Glutamate--cysteine ligase
1117894	1118409	+	0	S-ribosylhomocysteine lyase
1118480	1119274	-	0	Inner membrane protein ypjD
1119443	1120804	+	0.945896	Signal recognition particle protein
1120962	1121210	+	0.989746	30S ribosomal protein S16
1121229	1121777	+	0.937159	Ribosome maturation factor rimM
1121816	1122571	+	0.518734	tRNA (guanine-N(1)-)-methyltransferase
1122634	1122981	+	0	50S ribosomal protein L19
1123344	1124282	-	0.201082	Protein-L-isoaspartate(D-aspartate) O-methyltransferase:UbiE/COQ5 methyltransferase
1124543	1124890	-	0.483946	Putative uncharacterized protein yfiL
1124938	1125654	-	0	Uncharacterized response regulatory protein yehT
1125884	1126957	+	0.907246	Phospho-2-dehydro-3-deoxyheptonate aldolase, Tyr-sensitive
1126964	1128085	+	0	Chorismate mutase/prephenate dehydrogenase
1128171	1129331	-	0.22379	Chorismate mutase/prephenate dehydratase
1129683	1130021	-	0.22379	Putative sigma-54 modulation protein
1130345	1131079	-	0	Outer membrane assembly lipoprotein YfiO
1131214	1132191	+	0.557318	Pseudouridine synthase
1132235	1132960	+	0.414974	Putative uncharacterized protein yfiH
1133094	1135670	+	0.201082	ATP-dependent chaperone ClpB
1141715	1142500	+	0	UPF0294 protein yafD
1142570	1143943	-	0.205056	Membrane-bound lytic murein transglycosylase D
1144014	1144769	-	0	Hydroxyacylglutathione hydrolase
1144812	1145522	+	0	Putative uncharacterized protein yafS
1145542	1146006	-	0	Ribonuclease H
1146062	1146799	+	0	DNA polymerase III, epsilon subunit
1147156	1148118	-	0.989746	Ribonucleoside-diphosphate reductase 2 beta chain
1148143	1150308	-	0.982747	Ribonucleoside-diphosphate reductase
1150287	1150694	-	0.99021	Protein nrdI
1150705	1150944	-	0.201082	Glutaredoxin-like protein NrdH
1151413	1151760	-	0	YacC protein
1152114	1153799	+	0.995918	Ferric iron ABC transporter, permease protein
1153804	1154889	+	0	Putrescine ABC transporter, ATP-binding protein
1154890	1155324	-	0	Uncharacterized N-acetyltransferase ycf52
1155472	1156008	+	0	Hypoxanthine phosphoribosyltransferase
1156068	1156709	-	0	Carbonic anhydrase
1156972	1157910	+	0.998157	Hypothetical ABC transporter ATP-binding protein YadG
1157907	1158677	+	0	Inner membrane transport permease yadH
1158733	1159113	-	0.989746	Aspartate 1-decarboxylase
1159131	1159985	-	0.922775	Pantothenate synthetase
1160173	1160967	-	0.506506	3-methyl-2-oxobutanoate hydroxymethyltransferase
1161084	1161581	-	0.961403	2-amino-4-hydroxy-6-hydroxymethyldihydropteridine pyrophosphokinase
1161581	1162939	-	0.596109	Poly(A) polymerase
1163100	1164068	-	0.414974	Glutamyl-Q tRNA(Asp) synthetase
1164197	1164652	-	0.201082	DnaK suppressor protein
1165045	1165749	-	0.557318	Sugar fermentation stimulation protein homolog
1165786	1166316	-	0	2'-5' RNA ligase
1166410	1168854	+	0.472314	ATP-dependent helicase HrpB
1168957	1171437	+	0.201082	Penicillin-binding protein 1B
1171839	1172771	+	0.989746	Ferrichrome transport ATP-binding protein FhuC
1172788	1173714	+	0.994487	Ferrichrome-binding periplasmic protein
1173707	1175725	+	0	Ferrichrome ABC transporter, permease protein FhuB
1175768	1176358	-	0	Transporter, LysE family
1176494	1177954	+	0	Transcriptional regulator, GntR family with aminotransferase domain
1177957	1178427	-	0.201082	Glutathione S-transferase family protein
1178742	1180022	-	0	Glutamate-1-semialdehyde 2,1-aminomutase
1180290	1180637	+	0	Iron-sulfur cluster insertion protein erpA
1180767	1181045	-	0.36802	Putative lipoprotein
1181244	1182071	-	0.907564	Vitamin B12-binding protein
1182075	1182773	-	0	5'-methylthioadenosine/S-adenosylhomocysteine nucleosidase
1182964	1184475	+	0.502176	Deoxyguanosinetriphosphate triphosphohydrolase
1184665	1186128	+	0.36802	Protease DegQ
1186361	1187518	+	0.22379	Carbohydrate diacid regulator
1188025	1189035	+	0.997704	Sulfate ABC transporter, periplasmic sulfate-binding protein
1189192	1190004	+	0.999872	Sulfate ABC transporter, inner membrane subunit CysT
1190017	1190898	+	0.997748	Sulfate ABC transporter, inner membrane subunit CysW
1190888	1191880	+	0	Sulfate/thiosulfate import ATP-binding protein cysA
1191965	1192399	-	0.201082	DoxX family protein
1192721	1193302	-	0.460395	Transcriptional regulator, TetR family
1193387	1194436	-	0	Aldo/keto reductase
1194623	1195729	+	0.201082	NADH-dependent flavin oxidoreductase, Oye
1196680	1198095	+	0	Glutamyl-tRNA synthetase
1198210	1199199	-	0.201082	IroE
1199721	1200407	-	0	Uracil-DNA glycosylase
1200815	1201198	+	0	Autonomous glycyl radical cofactor
1201270	1202595	-	0	ATP-dependent RNA helicase SrmB
1202730	1203476	+	0	tRNA (adenine-N(6)-)-methyltransferase
1203565	1205166	-	0	L-aspartate oxidase
1205547	1206122	+	0.182661	RNA polymerase sigma factor
1206182	1206829	+	0.993579	Sigma-E factor negative regulatory protein
1206829	1207791	+	0.987239	Sigma-E factor regulatory protein RseB
1207788	1208240	+	0.201082	Sigma-E factor regulatory protein RseC
1208536	1210335	+	0.890692	GTP-binding protein lepA
1210352	1211317	+	0.748835	Signal peptidase I
1211591	1212271	+	0.996622	Ribonuclease 3
1212268	1213173	+	0.895166	GTP-binding protein era homolog
1213185	1213922	+	0.460395	DNA repair protein RecO
1214003	1214734	+	0.961403	Pyridoxine 5'-phosphate synthase
1214734	1215114	+	0	Holo-[acyl-carrier-protein] synthase
1215132	1215392	-	0	Ferredoxin (4Fe-4S cluster-containing protein) (Fdx-like)
1215879	1216655	+	0.201082	EAL domain containing protein involved in flagellar function
1217443	1218957	+	0	GAF/GGDEF domain protein
1219002	1220363	-	0.938381	Type I secretion membrane fusion protein, HlyD family
1220350	1222566	-	0.460395	Toxin secretion ATP-binding protein
1222646	1223998	-	0	Type I secretion outer membrane protein, TolC family
1224374	1228546	+	0.083403	Hypothetical protein
1228606	1228950	+	0	Putative uncharacterized protein
1229073	1231025	-	0.895166	MSHA biogenesis protein MshH
1231035	1231724	-	0	Transglutaminase cysteine peptidase BTLCP
1231864	1232790	+	0.917501	N-acetylmuramic acid 6-phosphate etherase
1232823	1233461	+	0.38202	HAD superfamily (Subfamily IF) hydrolase, YfhB
1233736	1234242	+	0	tRNA-specific adenosine deaminase
1234395	1235840	-	0	Membrane-bound lytic murein transglycosylase F
1236121	1240008	+	0.201082	Phosphoribosylformylglycinamidine synthase
1240713	1242164	+	0.952411	Putative sensor-like histidine kinase YfhK
1242185	1243021	+	0.961403	Uncharacterized protein yfhG
1243018	1244355	+	0.201082	Transcriptional regulatory protein ZraR
1244644	1244982	+	0	Nitrogen regulatory protein P-II
1245110	1246216	-	0.438638	Pectinesterase A
1246318	1247976	-	0.201082	Pectin acetylesterase, putative, pae12A
1248488	1249678	-	0	Flavohemoprotein
1250039	1251292	+	0.201082	Serine hydroxymethyltransferase
1251654	1252814	+	0.460395	Probable 3-phenylpropionic acid transporter
1252897	1253505	+	0.938381	Uncharacterized protein HI_1249
1253496	1254569	+	0.506506	High-affinity nickel-transporter
1254689	1255816	+	0.22379	Solute-binding periplasmic protein of iron/siderophore ABC transporter
1256239	1257906	+	0.406046	Methyl-accepting chemotaxis protein II, probable aspartate sensor
1257994	1258317	+	0	Putative uncharacterized protein
1258374	1259174	-	0.99705	ATP-binding component of hydroxymate-dependent iron transport
1259171	1260253	-	0.991443	ABC transporter permease (FecCD_family)
1260260	1261378	-	0.502176	Solute-binding periplasmic protein of iron/siderophore ABC transporter
1261571	1262374	-	0	Inositol-1-monophosphatase
1262517	1263242	+	0.506506	tRNA (cytidine/uridine-2'-O-)-methyltransferase trmJ
1263362	1263856	+	0.748835	HTH-type transcriptional regulator iscR
1264112	1265326	+	0.989746	Cysteine desulfurase
1265351	1265737	+	0.998716	FeS cluster assembly scaffold IscU
1265819	1266142	+	0.777783	Iron-sulfur cluster assembly protein IscA
1266214	1266732	+	0.995765	Co-chaperone protein hscB homolog
1266807	1268657	+	0.99255	Chaperone protein hscA homolog
1268659	1268994	+	0.995799	Ferredoxin, 2Fe-2S type, ISC system
1269016	1269216	+	0.24872	FeS assembly protein IscX
1269370	1270680	+	0.406046	Peptidase B
1270775	1271569	+	0	SseB protein
1271663	1272532	-	0	3-mercaptopyruvate sulfurtransferase
1272994	1273422	+	0.611411	Nucleoside diphosphate kinase
1273666	1274868	+	0.536071	Ribosomal RNA large subunit methyltransferase N
1275059	1275844	+	0.938381	Type IV pilus biogenesis/stability protein PilW
1275834	1276832	+	0.557318	Cytoskeleton protein rodZ
1276873	1277994	+	0.419739	4-hydroxy-3-methylbut-2-en-1-yl diphosphate synthase
1278132	1279406	+	0.895166	Histidyl-tRNA synthetase
1279420	1280040	+	0.954488	Putative uncharacterized protein yfgM
1280051	1281232	+	0.419739	Outer membrane assembly lipoprotein YfgL
1281377	1282864	+	0.205056	GTP-binding protein engA
1282939	1283898	+	0.483946	Auxin Efflux Carrier
1283948	1284172	+	0	Putative uncharacterized protein yfgJ
1284181	1284525	-	0.961403	Conserved uncharacterized protein
1284522	1285565	-	0.250017	Peptidase M4 thermolysin
1285789	1287183	-	0	Exodeoxyribonuclease 7 large subunit
1287355	1288821	+	0.444732	Inosine-5'-monophosphate dehydrogenase
1288929	1290506	+	0.38202	GMP synthase [glutamine-hydrolyzing]
1290918	1291772	+	0	Putative RIO1/ZK632.3/MJ0444 family protein
1292049	1292927	-	0.819107	Aldo/keto reductase
1292957	1293880	-	0	NADPH:quinone reductase Zn-dependent oxidoreductase
1293997	1294599	+	0	Transcriptional regulator, TetR family
1294585	1294935	-	0.460395	Hypothetical protein
1295011	1296420	-	0.438638	Sel1 family repeat-containing serine/threonine protein kinase
1296517	1296708	-	0	Hypothetical protein
1296978	1297379	+	0.890692	FMN-dependent NADH-azoreductase
1297397	1297705	+	0	YCII-related
1297814	1298944	-	0.293288	Choloylglycine hydrolase
1299120	1299557	-	0.406046	Blasticidin-S acetyltransferase
1299644	1300063	-	0	Putative uncharacterized protein
1300128	1300901	+	0.201082	Conserved hypothetical secreted protein
1301259	1302119	+	0.201082	UPF0721 transmembrane protein MJ0441
1302462	1303373	+	0.201082	Putative uncharacterized protein
1303700	1304518	+	0	Putative uncharacterized protein
1304579	1305589	-	0.390476	Alcohol dehydrogenase, propanol-preferring
1305825	1306463	-	0	Membrane-bound diguanylate cyclase
1307356	1307568	+	0	Putative uncharacterized protein
1307920	1308939	-	0	Uncharacterized zinc-type alcohol dehydrogenase-like protein yjgB
1309653	1311071	+	0.999956	3-isopropylmalate dehydratase large subunit
1311071	1311685	+	0.989746	3-isopropylmalate dehydratase small subunit
1311704	1312549	+	0.460395	5-carboxymethyl-2-hydroxymuconate Delta-isomerase
1312626	1312907	+	0.961403	Hypothetical protein
1312907	1313974	+	0	Citrate-sodium symporter
1314421	1314915	-	0	Positive regulator of Tartratedehydrogenase/decarboxylase/D-malic enzyme
1315570	1316364	+	0.961403	Hydroxyethylthiazole kinase
1316361	1317164	+	0.250017	Phosphomethylpyrimidine kinase
1317381	1317788	+	0	Protein psiE
1317802	1318701	-	0.201082	Probable lipid kinase yegS
1319331	1320692	-	0.502176	Peptidase, U32 family
1320887	1321846	-	0.201082	Glutathione S-transferase omega
1322128	1322679	-	0.083403	Uncharacterized N-acetyltransferase p20
1322740	1323468	-	0.917501	DNA-binding response regulator BaeR
1323502	1324875	-	0.954488	Signal transduction histidine-protein kinase BaeS
1324883	1326283	-	0.38202	Putative multidrug resistance protein mdtD
1326696	1329776	-	0.998622	Multidrug resistance protein mdtC
1329773	1332895	-	0.998622	Multidrug resistance protein mdtB
1332895	1334127	-	0.201082	Multidrug resistance protein MdtA
1334490	1335686	-	0	Nucleoside permease nupC
1335944	1336909	+	0.205056	Aldo/keto reductase
1336980	1338737	+	0	D-lactate dehydrogenase
1338882	1339223	-	0.419739	PTS system, EIIB component
1339366	1341426	-	0.937159	Beta-galactosidase
1341467	1342684	-	0.937159	Arabinogalactan endo-1,4-beta-galactosidase
1342720	1343568	-	0.991443	Maltose/maltodextrin transport system
1343581	1344885	-	0.995671	ABC maltose/maltodextrin transporter, permease subunit
1344986	1346218	-	0	Maltosaccharide ABC transporter, maltosaccharide-binding protein
1346711	1347793	+	0	Maltose/maltodextrin ABC transporter, ATP-binding protein MalK
1348287	1349594	-	0.201082	Maltoporin
1350079	1351089	-	0	HTH-type transcriptional regulator GalR
1351554	1352594	+	0.895166	Galactose-1-phosphate uridylyltransferase
1352604	1353767	+	0	Galactokinase
1353831	1355309	-	0	Magnesium transporter
1355529	1355978	+	0.901662	Organic hydroperoxide resistance transcriptional regulator
1356137	1356562	+	0	Organic hydroperoxide resistance protein
1356755	1356970	-	0.36802	Uncharacterized protein yfgG
1357205	1357393	-	0.36802	Uncharacterized conserved protein
1357625	1359160	-	0.961403	Guanosine-5'-triphosphate,3'-diphosphate pyrophosphatase
1359160	1361232	-	0	Polyphosphate kinase
1361450	1363618	+	0.99705	Phosphate transport system permease protein PstC
1363615	1365261	+	0.991037	A transmembrane component of the phosphate specific transport complex
1365277	1366092	+	0	Phosphate import ATP-binding protein pstB
1366089	1366550	-	0	Putative uncharacterized protein
1366922	1367359	+	0	Putative HTH-like transcriptional regulator
1367531	1368820	-	0.201082	Threonine/serine transporter tdcC
1369482	1370552	-	0.999479	Phosphoribosylaminoimidazole carboxylase, ATPase subunit
1370549	1371058	-	0.201082	Phosphoribosylaminoimidazole carboxylase, catalytic subunit
1371512	1372234	-	0.895166	UDP-2,3-diacylglucosamine hydrolase
1372245	1372739	-	0	Peptidyl-prolyl cis-trans isomerase
1373161	1373592	+	0.201082	DoxX family protein
1373863	1375248	+	0	Cysteinyl-tRNA synthetase
1375341	1375553	-	0.36802	Putative uncharacterized protein ybcJ
1375788	1376651	-	0.444732	Bifunctional protein folD
1376758	1378305	-	0	Diguanylate cyclase
1378770	1379936	+	0.36802	UDP-glucose 6-dehydrogenase
1380170	1381318	+	0.994487	UDP-4-amino-4-deoxy-L-arabinose--oxoglutarate aminotransferase
1381311	1382294	+	0.99705	Undecaprenyl-phosphate 4-deoxy-4-formamido-L-arabinose transferase
1382291	1384312	+	0.999082	Bifunctional polymyxin resistance protein ArnA
1384309	1385202	+	0.952411	Probable 4-deoxy-4-formamido-L-arabinose-phosphoundecaprenol deformylase ArnD
1385220	1386890	+	0.983917	Undecaprenyl phosphate-alpha-4-amino-4-deoxy-L-arabinose arabinosyl transferase
1386887	1387228	+	0.999479	Probable 4-amino-4-deoxy-L-arabinose-phosphoundecaprenol flippase subunit ArnE
1387228	1387620	+	0	Probable 4-amino-4-deoxy-L-arabinose-phosphoundecaprenol flippase subunit ArnF
1387651	1388691	-	0.991475	Fe(3+) ions import ATP-binding protein fbpC
1388694	1390271	-	0.953782	Iron(III)-transport system permease
1390398	1391414	-	0	Ferric iron uptake ABC transporter (FeT) family, periplasmic iron-binding protein
1391772	1392665	+	0	Hypothetical transcriptional regulator YcjZ
1392940	1393140	-	0	Putative lipoprotein
1393489	1394625	+	0.961403	Poly(Glycerophosphate chain) D-alanine transfer protein
1394622	1394744	+	0.895166	Putative uncharacterized protein
1394755	1395873	+	0.961403	D-alanyl-lipoteichoic acid biosynthesis protein DltB
1395870	1397303	+	0.890692	D-alanine--poly(Phosphoribitol) ligase subunit 1
1397321	1397542	+	0	D-alanine carrier protein DltC
1397691	1399274	-	0	Acetylornithine deacetylase or succinyl-diaminopimelate desuccinylase
1399695	1400642	+	0.444732	Protease 7
1400756	1401121	+	0	Putative cytoplasmic protein
1401219	1402250	-	0.819107	Probable methylcobalamin:homocysteine methyltransferase
1402278	1403255	-	0.201082	Putative uncharacterized protein VP1992
1403849	1404601	-	0.444732	IS911 ORF2
1404712	1405023	-	0	IS911, transposase orfA
1405416	1405841	+	0.205056	MutT domain-containing protein
1405915	1406484	+	0	Transcriptional regulator, TetR family
1407107	1407343	-	0.70192	IS3 family element, transposase orfB
1407686	1407976	-	0.201082	IS911, transposase orfA
1408858	1409175	-	0.201082	Hypothetical protein
1409607	1410821	-	0	Putative prophage CPS-53 integrase; CPS-53 (KpLE1) prophage
1411474	1413927	+	0	Mechanosensitive ion channel MscS
1414084	1414944	-	0.557318	D-alanine aminotransferase
1414987	1415967	-	0	Mandelate racemase/muconate lactonizing enzyme family protein
1416349	1417590	+	0.444732	Uncharacterized aminotransferase yfdZ
1417699	1418112	+	0	General secretion pathway lipoprotein
1418109	1418672	-	0	General secretion pathway protein B
1419426	1421405	+	0.557318	Exo-poly-alpha-D-galacturonosidase
1421442	1422314	+	0.62943	General secretion pathway protein C
1422268	1424355	+	0.998402	General secretion pathway protein D
1424352	1425848	+	0.995956	General secretory pathway protein E
1425850	1427076	+	0.991272	General secretion pathway protein F
1427109	1427549	+	0.951454	General secretion pathway protein G
1427649	1428215	+	0.998402	General secretion pathway protein H
1428212	1428577	+	0.998402	General secretion pathway protein I
1428577	1429227	+	0.998402	General secretion pathway protein J
1429224	1430210	+	0.981393	General secretion pathway protein K
1430207	1431484	+	0.981393	General secretion pathway protein L
1431481	1431975	+	0.0943918	General secretion pathway protein M
1432039	1432887	+	0	Type 4 prepilin-like proteins leader peptide processing enzyme
1433460	1434485	-	0	Alkanal monooxygenase (Bacterial liciferase alpha chain) like protein
1434837	1435901	+	0.998622	Iron chelatin ABC transporter periplasmic-binding protein
1435898	1436917	+	0.99255	ABC transporter, permease protein, FecCD family
1436919	1437689	+	0.998387	Iron compounds ABC transporter, ATP-binding protein
1437686	1438420	+	0.838368	Molybdenum ABC transporter, periplasmic molybdate-binding protein
1438450	1439922	+	0.697268	ATP-independent RNA helicase DbpA
1439973	1440560	+	0	Predicted esterase of the alpha/beta hydrolase fold
1440652	1441182	-	0	Putative uncharacterized protein
1441706	1441972	+	0.414974	Conserved uncharacterized protein
1442101	1442862	+	0.201082	Putative exported protein
1443363	1443968	+	0	Putative necrosis and ethylene inducing peptide 2 (Fragment)
1444225	1445028	-	0.961403	Variable lymphocyte receptor A
1445025	1445822	-	0.406046	Putative periplasmic protein
1445912	1446472	-	0	Putative uncharacterized protein
1447590	1448351	+	0.201082	VacJ lipoprotein
1448730	1450313	+	0	Probable malate:quinone oxidoreductase
1450492	1451394	-	0	Transcriptional regulator, LysR family
1451537	1452289	+	0	Short-chain dehydrogenase/reductase SDR
1452507	1453835	-	0	Long-chain fatty acid transport protein
1454217	1454513	+	0.201082	Putative uncharacterized protein yfcZ
1454759	1456072	+	0.961403	3-ketoacyl-CoA thiolase
1456069	1458252	+	0	Fatty acid oxidation complex subunit alpha
1458245	1459255	-	0.907564	Putative type 1 pili protein CsuE
1459260	1461629	-	0.576203	Fimbrial biogenesis outer membrane usher protein
1461688	1462470	-	0.989746	Type 1 pili usher pathway chaperone CsuC
1462494	1463030	-	0.969635	Spore coat U domain protein
1463207	1463755	-	0	Spore coat U domain protein
1464696	1465178	+	0	Phosphohistidine phosphatase SixA
1465277	1465819	-	0	UPF0115 protein yfcN
1465991	1466923	+	0.205056	Putative adenine-specific methylase
1466998	1468083	+	0.895166	Chorismate synthase
1468089	1468934	+	0.895166	Penicillin-insensitive murein endopeptidase
1468944	1469744	+	0.44511	Inner membrane protein YfcA
1469695	1470318	+	0.819107	Putative transporting ATPase
1470353	1470637	+	0	YfcL protein
1470704	1472731	-	0	tRNA 5-methylaminomethyl-2-thiouridine biosynthesis bifunctional protein mnmC
1472904	1474121	+	0	3-oxoacyl-[acyl-carrier-protein] synthase I
1474226	1475152	-	0.438638	Thermophilic carboxylesterase Est2
1475251	1476516	-	0.406046	Flagella assembly protein
1476603	1477604	-	0	Transporter, EamA
1477797	1478933	+	0.414974	Erythronate-4-phosphate dehydrogenase
1479064	1480074	+	0.961403	Aspartate-semialdehyde dehydrogenase family protein
1480074	1480925	+	0.922775	tRNA pseudouridine synthase A
1481117	1481782	+	0.797934	Membrane protein, DedA family
1482007	1482924	+	0.958851	Acetyl-CoA carboxylase, carboxyl transferase, beta subunit
1483030	1484298	+	0.938381	Bifunctional folylpolyglutamate synthase/dihydrofolate synthase
1484288	1485040	+	0.222185	Sporulation domain protein
1485215	1485715	+	0.890692	Colicin V production protein
1485737	1487254	+	0.36802	Amidophosphoribosyltransferase
1487451	1488023	+	0.201082	3-octaprenyl-4-hydroxybenzoate carboxy-lyase
1488438	1489217	+	0.771883	Lysine-arginine-ornithine-binding periplasmic protein
1489384	1490073	+	0.999928	Histidine ABC transporter, permease protein HisQ
1490066	1490782	+	0.999602	Histidine ABC transporter, permease protein HisM
1490797	1491570	+	0	Histidine ABC transporter, ATP-binding protein
1492010	1492915	-	0.832656	Putative sugar nucleotide epimerase
1493122	1493508	-	0.506506	D-erythro-7,8-dihydroneopterin triphosphate epimerase
1493632	1494258	-	0	Glutathione S-transferase, N-domain
1494524	1495075	+	0.506506	Phosphodiesterase YfcE
1495199	1495849	+	0	Uncharacterized Nudix hydrolase yfcD
1495795	1495950	-	0.938381	Hypoticical protein
1495937	1496797	-	0.201082	Conserved membrane protein YoaT
1497190	1499328	-	0.460395	Phosphate acetyltransferase
1499408	1500610	-	0	Acetate kinase
1501052	1501507	+	0.412312	UPF0208 membrane protein yfbV
1501673	1502167	+	0.890692	UPF0304 protein yfbU
1502189	1502845	+	0.293288	Phosphatase YfbT
1503024	1504856	+	0	Uncharacterized transporter yfbS
1504886	1505485	-	0.639851	UPF0207 protein yfbR
1505628	1506842	-	0	Uncharacterized aminotransferase yfbQ
1507342	1508292	+	0.22379	Transcriptional regulator LrhA
1508968	1509408	+	0.995131	NADH-quinone oxidoreductase subunit A
1509426	1510100	+	0.951454	NADH-quinone oxidoreductase subunit B
1510199	1511998	+	0.995956	NADH-quinone oxidoreductase subunit C/D
1512001	1512546	+	0.999956	NADH-quinone oxidoreductase, E subunit
1512543	1513892	+	0.922775	NADH-quinone oxidoreductase, F subunit
1514080	1516806	+	0.996622	NADH-quinone oxidoreductase
1516803	1517777	+	0.995131	NADH-quinone oxidoreductase subunit H
1517795	1518337	+	0.995353	NADH-quinone oxidoreductase subunit I
1518347	1518907	+	0.998402	NADH-quinone oxidoreductase, J subunit
1518904	1519206	+	0.998402	NADH-quinone oxidoreductase subunit K
1519203	1521053	+	0.998598	NADH-quinone oxidoreductase, L subunit
1521154	1522689	+	0.995353	NADH-quinone oxidoreductase, M subunit
1522696	1524153	+	0.390476	NADH-quinone oxidoreductase subunit N
1524395	1524706	+	0	Protein ElaB
1524860	1526545	-	0.083403	Trehalose-6-phosphate hydrolase
1526609	1528027	-	0.293288	PTS system, trehalose-specific IIBC component
1528208	1529005	-	0.406046	Putative uncharacterized protein
1529094	1530257	-	0.444732	Inner membrane protein YbjJ
1530363	1531169	-	0.895166	Putative uncharacterized protein
1531175	1532620	-	0.961403	Oxygen-independent coproporphyrinogen III oxidase 1
1532620	1533897	-	0.938381	Glycosyltransferase for cell wall membrane
1533890	1535281	-	0.201082	Glycosyl transferase group 1 by Blast
1536043	1536141	-	0.444732	Putative uncharacterized protein
1536347	1536892	-	0.890692	Ribosomal-protein-serine acetyltransferase
1536912	1537808	-	0	Phenazine biosynthesis protein PhzF family
1537926	1539518	+	0	Uncharacterized ABC transporter ATP-binding protein ybiT
1539615	1541798	-	0	Putative outer membrane receptor for iron compound or colicin
1542206	1543519	+	0.895166	Oxygen-independent coproporphyrinogen III oxidase 1
1543534	1544034	+	0.961403	Heme utilization protein HuvX
1544031	1544660	+	0.222185	Conserved hypothetical pro
1544827	1545318	+	0.27634	Inner membrane protein YlaC
1545540	1546262	+	0.502564	Glutamine amidotransferase class-I
1546371	1547822	+	0.390476	Transcriptional regulator, GntR family/aminotransferase, classes I and II
1548067	1548996	+	0	Protein fdhE homolog
1549050	1549376	-	0.907564	Putative membrane protein
1549380	1549745	-	0.895166	Inner membrane protein YidH
1549760	1550722	-	0.907564	RpiR family transcriptional regulator
1550724	1551605	-	0.895166	LacX protein
1551616	1553376	-	0.890692	Sulfatase
1553397	1554938	-	0	PTS system glucoside-specific EIICBA component
1555131	1556348	+	0	Chondroitin sulfate/heparin utilization regulation protein
1556433	1556534	-	0.890692	Cyd operon protein YbgT
1556555	1557694	-	0.99848	Cytochrome d ubiquinol oxidase, subunit II
1557709	1559286	-	0.38202	Cytochrome d ubiquinol oxidase, subunit I
1559825	1560442	-	0.969155	Putative Tail fiber assembly protein homolog
1560442	1562331	-	0	Bacteriophage tail fiber protein
1562627	1563916	+	0.22379	Nitrate-and nitrite-responsive positive regulator
1564848	1566107	+	0.991443	Nitrate transporter component, nrtA
1566120	1567034	+	0.999602	Nitrate ABC transporter, inner membrane subunit
1567045	1567839	+	0.999865	Nitrate ABC transporter, ATPase subunits C and D
1567856	1572046	+	0.99891	Nitrite reductase [NAD(P)H], large subunit
1572043	1574751	+	0.981698	Nitrate reductase large subunit
1574780	1575610	+	0.596109	Uroporphyrin-III C-methyltransferase
1575768	1576634	+	0	Putative transposase YhgA family protein
1576725	1577186	-	0.460395	Putative uncharacterized protein yehS
1577271	1577792	-	0.460395	Acireductone dioxygenase
1577872	1578213	-	0	Transcriptional regulator, ArsR family
1578265	1579353	+	0.201082	Xenobiotic reductase A
1580024	1580500	+	0.36802	DUF1348 domain-containing protein
1580703	1580804	+	0.502176	Hypoticical protein
1580998	1581459	+	0	Hypothetical protein
1581526	1582707	-	0.444732	D-galactonate dehydratase
1582815	1584314	-	0.444732	Antisigma-factor antagonist, STAS
1584525	1585310	-	0.460395	Uncharacterized oxidoreductase yqjQ
1585388	1586875	-	0	RND efflux system, outer membrane lipoprotein, NodT family
1586962	1587576	+	0.920491	Putative TetR-family trasncriptional regulator
1587652	1588761	+	0.996622	Component of multidrug efflux system
1588758	1591838	+	0	Transporter, AcrB/D/F family
1592408	1593205	-	0.201082	Protein mtfA
1594081	1594338	-	0.9457	Prophage P4 integrase (Fragment)
1594447	1595241	-	0	Prophage P4 integrase
1595869	1596144	+	0.22379	CpsY family transcriptional regulator
1596532	1596798	+	0	Anti-adapter protein iraP
1597109	1598521	-	0	D-serine/D-alanine/glycine transporter
1599691	1599978	+	0	Putative uncharacterized protein
1600072	1600296	-	0	Putative uncharacterized protein yecF
1600929	1601585	+	0.938381	Response regulator UvrY
1601578	1603410	+	0.083403	UvrABC system protein C
1603469	1604017	+	0.201082	CDP-diacylglycerol--glycerol-3-phosphate 3-phosphatidyltransferase
1604461	1606269	+	0.250017	Putative prophage CPS-53 integrase; CPS-53 (KpLE1) prophage
1606487	1607032	+	0.406046	Hypothetical protein
1607121	1607900	+	0.438638	Putitive lysogenic conversion protein
1607999	1608865	+	0	Hypothetical protein
1609158	1609412	-	0.481418	Sugar fermentation stimulation protein B
1609784	1610062	-	0	Putative transcriptional regulator, Nlp
1610435	1610953	+	0.406046	Hcp protein
1611045	1612895	+	0.819107	VgrG protein
1612927	1613373	+	0.938381	Putative uncharacterized protein ECs0606
1613366	1617703	+	0.961403	YD repeat protein
1617703	1618068	+	0	Putative uncharacterized protein
1618386	1619045	-	0.406046	Group-specific protein
1619133	1620029	-	0.201082	Putative uncharacterized protein
1620752	1621468	-	0	Putative lysogenic conversion protein from Bacteriophage P2-EC53
1621675	1622304	+	0.44511	Hypothetical protein
1622250	1623272	+	0	Transcriptional regulatory protein ZraR
1623308	1625125	-	0	Relaxase
1625434	1625922	+	0	Hypothetical protein
1625968	1626747	-	0.961403	Putative transposition helper protein
1626747	1627769	-	0	IS100 transposase orfA
1627902	1628366	+	0.36802	Hypothetical protein
1628562	1628939	+	0	Putative uncharacterized protein ORF C39
1628966	1630474	-	0.895166	STY4579
1630487	1630837	-	0.961403	Putative uncharacterized protein ORF C41
1630834	1632231	-	0.907246	Membrane protein, Tfp pilus assembly, pilus retraction ATPase PilT
1632242	1633177	-	0.961403	Integrating conjugative element protein, PFL4710 family
1633174	1633608	-	0	Putative uncharacterized protein ORF SG52
1633888	1635000	+	0	Ymc
1635060	1635386	-	0.438638	Hypoticical protein
1635491	1638355	-	0.966139	Type IV secretory protein VirB4 component
1638355	1638792	-	0.827843	Conjugative transfer region lipoprotein
1638773	1640179	-	0.994394	Integrating conjugative element protein, PFL4705 family
1640169	1640813	-	0.890692	Integrating conjugative element protein, PFL4704 family
1640833	1641072	-	0.961403	Hypothetical protein
1641069	1641749	-	0.961403	Integrating conjugative element protein, PFL4703 family
1641746	1642144	-	0.954488	Putative uncharacterized protein ORF SG62
1642157	1642516	-	0.952411	Putative uncharacterized protein ORF C53
1642535	1642768	-	0.966139	Putative uncharacterized protein ORF SG64
1642765	1643145	-	0	Candidate type III effector Hop protein
1643568	1644311	+	0.36802	Putative uncharacterized protein HCM2.0029c
1644514	1645299	+	0	Putative uncharacterized protein (Fragment)
1645540	1646919	-	0.961403	BpiB05
1646916	1647290	-	0.201082	Hypothetical protein
1647592	1648341	-	0.966139	Putative uncharacterized protein ORF SG67
1648338	1650497	-	0.907564	Conjugative coupling factor TraD
1650502	1651041	-	0.961403	Aec7
1651038	1651631	-	0.846349	Lytic transglycosylase catalytic
1651613	1652329	-	0.907246	Conserved protein, putatively exported
1652341	1652988	-	0.961403	Putative uncharacterized protein ORF SG72
1652985	1653554	-	0	PilL lipoprotein (Type IV pili)
1653963	1654406	+	0.44511	Hypothetical protein
1654351	1656123	+	0.201082	SecA-related protein
1656462	1657520	+	0	Putative uncharacterized protein
1657772	1659076	-	0.44511	PXO1-08
1659019	1660050	-	0.419739	Helicase domain-containing protein (Fragment)
1660186	1661295	-	0.205056	O-methyl transferase family protein
1661366	1662013	-	0.496386	Putative uncharacterized protein ORF C75
1662109	1662783	-	0.676954	Putative uncharacterized protein ORF C79
1662866	1663786	-	0	Putative uncharacterized protein ORF SG87
1664164	1664487	+	0	Histone family protein nucleoid-structuring protein H-NS
1664553	1665395	-	0.414974	Uncharacterized nin region protein ORF290
1665521	1665886	-	0.24872	Sea34
1666035	1666832	-	0.36802	COG1100: GTPase SAR1 and related small G proteins
1667066	1668496	-	0.201082	Dmt, incomplete
1669020	1671032	-	0.201082	DNA topoisomerase
1671506	1672144	-	0.201082	YwnB
1672488	1672841	-	0.506506	Transcriptional regulator MarR/HxlR
1672963	1673397	-	0.201082	Methylaklanonic acid cyclase
1673888	1674112	-	0.083403	Hypothetical protein
1674174	1674734	-	0.961403	Putative integrase regulator R protein
1674731	1675549	-	0.201082	Integrating conjugative element protein, PFL_4669 family
1675830	1677044	-	0.966139	Putative uncharacterized protein ORF SG100
1677044	1677604	-	0.954488	COG0635: Coproporphyrinogen III oxidase and related Fe-S oxidoreductases
1677616	1679340	-	0.938381	COG1475: Predicted transcriptional regulators
1679333	1679593	-	0.827843	Putative uncharacterized protein
1679577	1680440	-	0.945783	POSSIBLE SOJ/PARA-RELATED PROTEIN
1680431	1680685	-	0.845513	Predicted transcriptional regulator (Phage-related)
1681123	1682049	-	0	HTH-type transcriptional regulator alsR
1682514	1684592	+	0.438638	Hypothetical protein
1684697	1685305	+	0.22379	Predicted protein (Fragment)
1686133	1687392	+	0	Prophage P4 integrase
1688598	1688801	-	0.201082	Haemolysin expression modulating protein
1689115	1689897	-	0.506506	Hypothetical protein
1690018	1690524	-	0.557318	Putative exported protein
1690569	1693145	-	0.952411	Outer membrane usher protein FimD
1693165	1693971	-	0.24872	Chaperone protein FimC
1694120	1694392	-	0	Hypothetical protein
1694799	1695089	+	0.201082	Bor protein
1695429	1696643	+	0.819107	Hypothetical protein
1696670	1697275	+	0.995338	Capsular synthesis regulator component B
1697278	1699989	+	0	Sensor histidine kinase/response regulator EvgS
1699964	1700710	-	0.911336	Type 4 prepilin-like proteins leader peptide processing enzyme
1700728	1701219	-	0.969922	Probable cog2165, type II secretory pathway, pseudopilin transmembrane protein
1701209	1701568	-	0.999928	General secretion pathway protein G
1701555	1702028	-	0.991443	Putative general secretion pathway GspG related transmembrane protein
1702039	1703922	-	0.907564	Type IV pilus biogenesis protein PilQ
1703924	1704439	-	0.961403	Putative uncharacterized protein
1704436	1704972	-	0.938381	Putative uncharacterized protein
1704962	1705462	-	0.36802	Hypothetical protein
1705663	1706346	-	0.827843	Putative uncharacterized protein
1706327	1707970	-	0.996622	General secretion pathway protein E
1707970	1709139	-	0.99021	Type II secretion system protein
1709148	1709603	-	0.991475	Lytic transglycosylase PilT
1709606	1710025	-	0	General secretion pathway protein G
1710270	1710953	+	0.24872	Capsular synthesis regulator component B
1711103	1713106	+	0.36802	Hypothetical protein
1713340	1715232	+	0.460395	Chitinase C1
1715311	1715499	+	0.201082	Hypoticical protein
1715861	1716139	+	0.890692	F8 P-fimbriae major subunit
1716162	1716407	+	0.38202	Possible adhesion protein PapA
1716878	1718779	+	0.969155	Outer membrane usher protein PapC
1718776	1719435	+	0.890692	Putative truncated fimbrial usher protein
1719457	1720242	+	0.502176	Chaperone protein PapD
1720436	1720933	+	0.99848	Putative minor fimbrial subunit
1720948	1721445	+	0.947592	Putative minor fimbrial subunit
1721456	1722037	+	0.24872	Minor fimbrial subunit StfG
1722183	1722986	+	0.201082	Exported pilin protein
1723746	1725032	+	0.205056	Immunoglobulin-binding protein EibF
1725107	1725838	+	0.36802	Short-chain dehydrogenase/reductase SDR
1726072	1726521	+	0.406046	Gram-negative pili assembly chaperone, N-domain
1726607	1726810	+	0.205056	Chaperone protein HifB
1726878	1728716	+	0.962226	Long polar fimbrial operon protein LpfC
1728869	1729507	+	0.961403	Putative truncated fimbrial usher protein
1729504	1730610	+	0.938381	Hypothetical protein
1730603	1731271	+	0.460395	Hypothetical protein
1731349	1732188	+	0.406046	Hypothetical protein
1732281	1733078	+	0.201082	Hypothetical protein
1733549	1734526	+	0.36802	LysR-family transcriptional regulator SinR
1734730	1735356	+	0	Thiol:disulfide interchange protein DsbA
1735589	1736341	-	0.444732	IS911 ORF2
1736452	1736763	-	0	IS911, transposase orfA
1737422	1739137	+	0.961403	S-type Pyocin family
1739134	1739307	+	0	Gp36
1739704	1739883	-	0.938381	Putative prophage protein
1739873	1739980	-	0.201082	Hypoticical protein
1740471	1742006	-	0.890692	SEFIR domain protein
1742026	1743303	-	0	Prophage P4 integrase
1743921	1744937	+	0.201082	Cytosine-specific methyltransferase
1745344	1747743	+	0.460395	Putative uncharacterized protein
1747828	1750629	+	0.895166	Putative uncharacterized protein
1750644	1751381	+	0.819107	Hypothetical protein
1751412	1756565	+	0.483946	Helicase
1756611	1757768	+	0.201082	Putative uncharacterized protein
1758618	1759562	+	0.201082	Putative ardC antirestriction protein
1759881	1760117	+	0.907564	Post-segregation antitoxin CcdA
1760120	1760434	+	0.201082	CcdB protein
1760965	1761645	+	0.483946	Hypothetical protein
1761700	1762155	+	0.201082	Hypothetical protein
1762634	1763761	+	0	Hypothetical protein
1763918	1764664	-	0.895166	Putative MobC mobilization protein
1764673	1766535	-	0	TriK protein
1766617	1767093	+	0	Putative uncharacterized protein
1767259	1767561	-	0.557318	KikA
1767605	1768621	-	0.999147	Type IV secretion system protein virB11
1768611	1769828	-	0.999714	Type IV secretion system protein virB10
1769825	1770715	-	0.999479	Type IV secretion system protein virB9
1770715	1771398	-	0.938381	Type IV secretion system protein virB8
1771391	1771531	-	0.460395	PilX7
1771611	1772651	-	0.895166	TriE protein
1772663	1772887	-	0.895166	Eex protein
1772898	1773614	-	0.890692	Pilx5 protein
1773638	1776385	-	0.895166	Type IV secretion system protein virB4
1776395	1776670	-	0.907564	CmgB2
1776673	1777338	-	0.460395	X polypeptide
1777417	1777638	-	0	Putative ATP/GTP-binding protein remnant
1778256	1779245	+	0	Hypothetical conserved protein
1779729	1779938	-	0.938381	C4-type zinc finger protein, DksA/TraR family
1779928	1780512	-	0.952411	COG0635: Coproporphyrinogen III oxidase and related Fe-S oxidoreductases
1780529	1780723	-	0.24872	Phage transcriptional regulator, AlpA
1780877	1781791	-	0.201082	Putative uncharacterized protein
1782207	1782479	-	0	Sugar fermentation stimulation protein B
1782626	1782940	+	0.502176	Irep
1783126	1783440	+	0	Irep
1783575	1784846	-	0	P4-like integrase (Fragment)
1785589	1785882	+	0	Putative uncharacterized protein
1786154	1786336	-	0	Hypoticical protein
1786502	1787353	+	0.540376	Similar to unknown protein Z3947 gene product of Escherichia coli O157:H7
1787476	1787658	+	0.201082	Phage transcriptional regulator, AlpA
1788522	1788743	+	0	Hypothetical protein
1788937	1789338	-	0	Negative control protein of sporulation
1789651	1789818	+	0	Hypothetical protein
1790124	1790798	-	0	Transposase of ISAba7, IS5 family
1791467	1792657	+	0.99705	Tyrosine-based site-specific recombinase CMGI-7
1792654	1793958	+	0.994487	Putative uncharacterized protein ECs3511
1793951	1795618	+	0.483946	Conserved DNA-binding protein
1795667	1796056	+	0.506506	Putative uncharacterized protein txi4
1796181	1796591	+	0.36802	Z3940 gene product
1796822	1797037	+	0	Hypothetical protein
1797217	1797522	-	0.083403	Hypothetical protein
1797582	1797860	-	0.961403	Hypoticical protein
1797857	1798531	-	0.201082	Hypothetical membrane protein
1799609	1799932	-	0.557318	Putative uncharacterized protein
1799972	1800346	-	0.557318	11.6 kDa putative exported protein (Fragment)
1800383	1801186	-	0.201082	Putative uncharacterized protein
1801505	1802908	-	0.691711	Mobilization protein BmgA
1802877	1803254	-	0.502176	Auxiliary mobilization protein C
1803441	1804136	-	0.205056	Hypothetical protein
1804209	1804787	-	0	Hypothetical protein
1805291	1805566	+	0.961403	Putative uncharacterized protein
1805563	1805763	+	0.205056	Hypothetical protein
1805829	1807856	+	0.961403	DNA helicase associated protein
1807853	1808242	+	0.890692	Putative uncharacterized protein
1808265	1809494	+	0	Putative helicase[Photobacterium profundum SS9]
1809828	1810007	-	0.938381	Putative prophage protein
1809997	1810110	-	0	Putative uncharacterized protein
1810251	1810445	+	0.205056	Similar to short unknown protein encoded by prophage CP-933C
1810513	1810965	+	0.460395	Putative uncharacterized protein
1811046	1813193	+	0	Putative helicase; UvrD/REP family
1813720	1814115	-	0.483946	Hypothetical protein
1814165	1814626	-	0.444732	Hypothetical protein
1814841	1815017	-	0	Putative uncharacterized protein
1815107	1815592	+	0	Hcp protein
1815910	1818159	-	0.201082	Predicted ATPase, possibly involved in inorganic ion transport
1818586	1819191	-	0.201082	YmaC
1819485	1819688	-	0.938381	Putative uncharacterized protein
1819681	1820322	-	0.201082	Conserved uncharacterized protein
1820572	1821846	-	0.201082	Prophage P4 integrase
1822250	1823506	-	0.414974	Lactose permease
1823635	1826766	-	0.201082	Evolved beta-D-galactosidase, alpha subunit
1827062	1828138	-	0.322209	Lactose operon repressor
1828320	1829369	-	0.995991	Fe(3+) ions import ATP-binding protein FbpC
1829384	1831462	-	0.950215	Ferric transport system permease protein fbpB
1831639	1832673	-	0.557318	2-aminoethylphosphonate ABC transport system, 1-aminoethylphosphonate-binding protein component
1832710	1834035	-	0.626733	Regulatory protein UhpC
1834124	1835683	-	0.960182	Sensor histidine kinase UhpB
1835687	1836316	-	0	Transcriptional regulatory protein UhpA
1836546	1837361	+	0.250017	Lipoprotein, YaeC family
1837577	1838521	+	0	Pectin lyase
1838649	1839365	-	0	Aspartate racemase
1839588	1840487	+	0	Uncharacterized HTH-type transcriptional regulator yjiE
1840563	1841870	-	0.22379	Proton glutamate symport protein
1842663	1844813	-	0	Formate dehydrogenase, alpha subunit
1845336	1847015	+	0.201082	Methyl-accepting chemotaxis protein III, ribose and galactose sensor receptor
1847558	1849462	+	0.915739	Iron permease, FTR1 family
1849571	1850116	+	0.830965	Periplasmic protein-probably involved in high-affinity Fe2+ transport
1850293	1851690	+	0.991475	YHS domain protein
1851693	1852982	+	0.994487	Permease domain protein
1852972	1854111	+	0.960182	Integral membrane protein-permease component, involved in lipoprotein release
1854116	1854832	+	0.938381	Uncharacterized ABC transporter ATP-binding protein MJ1508
1854819	1855316	+	0	Thiol-disulfide oxidoreductase resA
1855366	1856343	-	0.438638	Inner membrane protein YtfF
1856439	1857272	-	0	L-rhamnose operon transcriptional activator RhaR
1857621	1858574	+	0.22379	HTH-type transcriptional regulator CysB
1859004	1860320	+	0	Proton glutamate symport protein
1860404	1861507	-	0.506506	Glycerol dehydrogenase
1861625	1862491	-	0.979915	Putative aliphatic sulfonates transport permease protein
1862463	1863317	-	0.483946	ABC nitrate/sulfonate/bicarbonate transporter family, ATPase subunit
1863372	1864394	-	0	Aliphatic sulfonates-binding protein
1864716	1865738	+	0.083403	2,3-diketo-L-gulonate reductase
1865800	1866828	+	0.998831	Taurine ABC transporter, periplasmic binding protein
1866874	1867608	+	0.996622	Taurine ABC transporter, permease protein
1867605	1868408	+	0.890692	Taurine import ATP-binding protein TauB
1868429	1869442	+	0.961403	D-cysteine desulfhydrase
1869439	1870155	+	0.201082	Aspartate racemase
1871430	1872638	+	0.083403	Type VI secretion system Vgr family protein
1872694	1873176	+	0.961403	Hypothetical protein
1873176	1873889	+	0.938381	Putative uncharacterized protein
1873876	1874331	+	0.506506	Putative uncharacterized protein
1874448	1874711	+	0.083403	PAAR motif family protein
1874773	1875240	+	0.44511	Putative uncharacterized protein
1875204	1875545	+	0	Hypothetical protein
1875690	1875800	-	0.483946	Integrase, catalytic region
1875855	1877195	-	0.22379	Anaerobic C4-dicarboxylate transporter dcuB
1878073	1880751	-	0.38202	TonB-dependent heme receptor HasR
1881029	1881982	-	0.75209	Anti-FecI sigma factor, FecR
1882082	1882591	-	0	Putative ECF sigma factor protein
1882842	1883003	+	0.506506	Putative uncharacterized protein
1883124	1884548	+	0.201082	Gamma-aminobutyraldehyde dehydrogenase
1884879	1886285	+	0.201082	Putrescine aminotransferase
1887191	1888798	+	0	Methyl-accepting chemotaxis sensory transducer
1889040	1890026	-	0	Tetracenomycin polyketide synthesis 8-O-methyltransferase
1890149	1891084	+	0	QbsA
1891208	1892668	-	0.419739	AMP nucleosidase
1892804	1894582	-	0.973424	Putative transport system membrane protein
1894620	1896128	-	0.99021	Dipeptide ABC transporter, periplasmic dipeptide-binding protein
1896139	1897386	-	0.902495	Multidrug resistance protein mdtH
1897487	1898305	-	0.999956	Oligopeptide ABC transporter, ATP-binding protein
1898302	1899207	-	0.639851	Oligopeptide ABC transporter, ATP-binding protein OppD
1899346	1899735	-	0.201082	Putative inner membrane protein
1900117	1901910	-	0.890692	Aryl-sulfate sulfotransferase
1901934	1902734	-	0.989233	Aliphatic sulfonates import ATP-binding protein ssuB
1902731	1904332	-	0	Putative sulfate ester transporter, permease component
1904570	1905700	+	0	Aliphatic sulfonates-binding protein
1905711	1906649	-	0.419739	LysR family transcriptional regulator YbhD
1906787	1907539	-	0.201082	CDP-diacylglycerol pyrophosphatase
1907863	1908600	-	0.201082	Regulatory protein SdiA
1909166	1909270	-	0	Putative uncharacterized protein
1909687	1910652	+	0	Response regulator receiver modulated CheW protein
1910796	1912982	-	0.293288	Ferrienterobactin receptor
1913166	1914410	-	0	Transcriptional regulator, TetR family
1914537	1915793	+	0	Drug resistance transporter, Bcr/CflA subfamily
1915840	1916679	-	0.201082	Glutathione S-transferase
1917066	1918070	-	0	Threonine dehydratase catabolic
1918123	1918473	+	0	Putative transcriptional regulator, ArsR family
1919447	1920859	-	0	Diguanylate cyclase yddV
1921052	1921255	+	0	Protein dsrB
1921324	1923036	-	0	Methyl-accepting chemotaxis protein III, ribose and galactose sensor receptor
1923355	1924281	+	0.201082	Exported membrane protein
1925048	1925398	+	0.960182	Transcriptional activator FlhD
1925401	1925979	+	0.414974	Flagellar transcriptional activator FlhC
1926114	1927001	+	0.983917	Chemotaxis protein MotA
1926998	1928050	+	0.557318	Chemotaxis protein MotB
1928090	1930078	+	0.992466	Chemotaxis protein CheA
1930110	1930607	+	0.895492	Chemotaxis protein CheW
1930743	1932428	+	0.748835	Methyl-accepting chemotaxis protein IV
1932920	1933792	+	0.999128	Chemotaxis protein methyltransferase CheR
1933792	1934844	+	0.937159	Chemotaxis response regulator protein-glutamate methylesterase
1934883	1935272	+	0.954488	Chemotaxis protein CheY
1935282	1935926	+	0.201082	Chemotaxis protein CheZ
1936173	1937324	+	0.97396	Flagellar biosynthetic protein FlhB
1937317	1939398	+	0.983917	Flagellar biosynthesis protein FlhA
1939398	1939820	+	0	Flagellar protein FlhE
1939896	1940333	-	0.907246	Flagella synthesis protein FlgN
1940339	1940635	-	0.453135	Negative regulator of flagellin synthesis
1940777	1941445	-	0	Flagella basal body P-ring formation protein FlgA
1941610	1942026	+	0.94618	Flagellar basal-body rod protein FlgB
1942055	1942459	+	0.952411	Flagellar basal-body rod protein FlgC
1942475	1943149	+	0.676954	Basal-body rod modification protein FlgD
1943225	1944442	+	0.952411	Flagellar hook protein FlgE
1944464	1945219	+	0.995221	Flagellar basal-body rod protein FlgF
1945247	1946029	+	0.830965	Flagellar basal-body rod protein FlgG
1946213	1946926	+	0.989746	Flagellar L-ring protein
1946943	1948052	+	0.996622	Flagellar P-ring protein
1948052	1949014	+	0.953782	Flagellar rod assembly protein/muramidase FlgJ
1949140	1950810	+	0.981698	Flagellar hook-associated protein FlgK
1950845	1951801	+	0	Flagellar hook-associated protein 3
1952207	1952992	-	0.996511	Flagellar biosynthetic protein fliR
1952995	1953264	-	0.995991	Flagellar biosynthetic protein FliQ
1953277	1953957	-	0.952129	Flagellar biosynthetic protein FliP
1954049	1954471	-	0.998622	Flagellar protein FliO
1954471	1954884	-	0.999745	Flagellar motor switch protein FliN
1954877	1955890	-	0.995991	Flagellar motor switch protein FliM
1955896	1956375	-	0.952441	Flagellar basal body-associated protein FliL
1956531	1957823	-	0.996622	Flagellar hook-length control protein
1957820	1958266	-	0.995991	Flagellar protein FliJ
1958275	1959645	-	0.998622	Flagellum-specific ATP synthase FliI
1959645	1960367	-	0.997748	Flagellar assembly protein FliH
1960360	1961352	-	0.998622	Flagellar motor switch protein FliG
1961349	1963058	-	0	Flagellar M-ring protein FliF
1963316	1963630	+	0	Flagellar hook-basal body complex protein fliE
1963726	1964061	-	0.960182	Flagellar protein FliT
1964063	1964470	-	0.895166	Flagellar protein FliS
1964485	1965924	-	0	Flagellar hook-associated protein 2
1966197	1967465	+	0.201082	Phase I flagellin middle domain variant C6
1967846	1969540	+	0.596109	Uncharacterized protein RP789
1969699	1970421	+	0.36802	RNA polymerase sigma factor for flagellar operon
1970617	1971132	+	0.201082	FliZ protein
1971867	1972655	+	0.961403	PhoH protein (Phosphate starvation-inducible protein PsiH)
1972655	1972813	+	0	Hypoticical protein
1973191	1973619	-	0.557318	Integrase, truncation
1973658	1974431	-	0	Prophage CP4-57 integrase
1974882	1975751	+	0.49427	Similar to unknown protein Z3947 gene product of Escherichia coli O157:H7
1975830	1976045	+	0.201082	Phage transcriptional regulator, AlpA
1976452	1977309	+	0.46206	Transposase A from transposon Tn554
1977527	1977643	+	0.984658	Hypothetical protein
1977640	1978944	+	0.975148	Putative uncharacterized protein ECs3511
1978937	1980622	+	0.444732	Conserved DNA-binding protein
1980735	1981073	+	0.444732	Putative uncharacterized protein ECs3509
1981181	1981591	+	0.201082	Z3940 gene product
1982138	1982437	+	0.895166	Hypoticical protein
1982451	1983755	+	0.938381	Putative EA59 gene protein, phage lambda
1983745	1984635	+	0	Hypothetical protein
1984818	1985138	-	0.819107	Putative uncharacterized protein
1985168	1985542	-	0.557318	11.6 kDa putative exported protein (Fragment)
1985578	1986375	-	0.201082	Putative uncharacterized protein
1986694	1987923	-	0.083403	Relaxase/mobilization nuclease domain-containing protein
1987986	1988381	-	0	Auxiliary mobilization protein C
1988679	1988969	+	0	Hypoticical protein
1989004	1989453	-	0	Hypoticical protein
1991007	1992458	+	0.308172	Putative uncharacterized protein
1992519	1993382	+	0.438638	D12 class N6 adenine-specific DNA methyltransferase
1993480	1994073	+	0.293288	Hypothetical protein
1994256	1994612	+	0	Hypoticical protein
1994671	1994844	-	0	Putative prophage protein
1995086	1995280	+	0	Similar to short unknown protein encoded by prophage CP-933C
1995660	1996409	-	0.938381	Putative uncharacterized protein
1996402	1996755	-	0.201082	Hypothetical protein
1997002	1997160	-	0	Putative uncharacterized protein
1997250	1997735	+	0.201082	Hcp protein
1998122	1998781	+	0	Putative uncharacterized protein h16_A0886
1999120	1999689	-	0.691711	Predicted protein
1999664	1999819	-	0.201082	Hypoticical protein
2000066	2000269	-	0.938381	Putative uncharacterized protein
2000262	2000903	-	0.201082	Conserved uncharacterized protein
2001187	2002416	-	0.201082	Prophage CP4-57 integrase
2002789	2004537	-	0.954488	Inner membrane protein yejM
2004552	2004782	-	0	UPF0352 protein yejL
2005001	2006011	+	0	Nucleoid-associated protein ndpA
2006067	2007215	-	0.438638	Membrane protein-like protein
2007315	2007599	-	0.201082	50S ribosomal protein L25
2008007	2009767	-	0.907564	Helicase-related protein
2009770	2010009	-	0	Putative uncharacterized protein yecH
2010223	2010918	+	0.557318	Ribosomal small subunit pseudouridine synthase A
2010959	2012149	+	0.201082	Bicyclomycin resistance protein
2012532	2012876	+	0	Putative uncharacterized protein yejG
2012942	2014534	-	0.999262	Oligopeptide/dipeptide uptake family ABC transporter, ATP-binding protein
2014536	2015561	-	0.999956	Inner membrane ABC transporter permease protein YejE
2015558	2016655	-	0.999447	Inner membrane ABC transporter permease protein YejB
2016665	2018473	-	0.201082	Putative oligopeptide transporter subunit ; periplasmic-binding component of ABC superfamily transporter
2018835	2019416	-	0.201082	Lipoprotein spr
2019739	2020440	-	0.557318	Inner membrane protein yeiU
2020477	2021463	-	0.406046	Cobalamin synthesis protein P47K
2021551	2022123	-	0	Elongation factor P-like protein
2022287	2022541	+	0	Protein YeiW
2022552	2023730	-	0	Sugar efflux transporter B
2024064	2025197	+	0.961403	PTS system fructose-specific phosphotransferase enzyme IIA component
2025194	2026132	+	0.890692	1-phosphofructokinase
2026151	2027842	+	0	PTS system, fructose-specific IIBC component
2027988	2028833	-	0	Probable endonuclease 4
2029129	2030001	+	0.419739	Transcriptional regulator LysR-type YeiE
2030137	2031612	+	0.201082	Lysine-specific permease
2031926	2034055	+	0.201082	Colicin I receptor
2034503	2035471	+	0	Glycerate dehydrogenase
2036077	2037072	-	0.961403	Ribose ABC transporter
2037069	2038580	-	0	Ribose import ATP-binding protein RbsA
2038848	2039936	+	0	Glycerol dehydrogenase
2039978	2040190	-	0.250017	ATPase protein; K06915
2040412	2041056	-	0.222185	Glutathione S-transferase
2041222	2042064	-	0.557318	S-formylglutathione hydrolase
2042105	2043226	-	0.444732	S-(Hydroxymethyl)glutathione dehydrogenase/class III alcohol dehydrogenase
2043338	2044210	-	0	HTH-type transcriptional regulator czcR
2044944	2046593	+	0.201082	Methyl-accepting chemotaxis protein I, serine sensor receptor
2046926	2047588	+	0.419739	GTP cyclohydrolase 1
2047727	2048902	+	0	Putative uncharacterized protein yeiB
2048912	2049691	-	0.293288	SanA protein
2049872	2051185	-	0	Ribosomal protein S12 methylthiotransferase rimO
2051409	2052575	+	0	Glucose sorbosone dehydrogenase
2052608	2053225	-	0	Glutathione S-transferase family protein
2053368	2054213	+	0.201082	Lipoprotein, YaeC family
2055046	2056251	+	0	D-alanyl-D-alanine carboxypeptidase fraction A
2056248	2057021	-	0.819107	Deoxyribose operon repressor
2057053	2057721	-	0.201082	Deoxyribose-phosphate aldolase
2058267	2060000	-	0	Putative transport protein ybjL
2060394	2060765	+	0	Putative uncharacterized protein ybjM
2060841	2061107	-	0	Glutaredoxin, GrxA family
2061219	2062067	+	0.890692	CR(VI) reductase
2062084	2062995	+	0.22379	Ribosomal protein S6 modification protein
2063272	2063754	+	0.201082	Uncharacterized protein ybjN
2064127	2065236	+	0.986683	Putrescine ABC transporter, periplasmic putrescine-binding protein
2065566	2066699	+	0.999602	Putrescine ABC transporter, ATP-binding protein
2066714	2067688	+	0.999956	Putrescine ABC transporter, permease protein PotH
2067685	2068530	+	0.444732	Putrescine ABC transporter, permease protein PotI
2068739	2069191	+	0.414974	Inner membrane protein YbjO
2069317	2070444	+	0	23S rRNA (Uracil-5-)-methyltransferase RumB
2070906	2071637	-	0.201082	Arginine-binding periplasmic protein 2
2071968	2072636	-	0.999956	Arginine ABC transporter, permease protein ArtM
2072636	2073352	-	0.99021	Arginine ABC transporter, permease protein ArtQ
2073364	2074095	-	0.989746	Arginine-binding periplasmic protein 1
2074116	2074865	-	0	Arginine ABC transporter, ATP-binding protein
2075045	2075368	+	0.483946	UPF0145 protein ybjQ
2075423	2076253	+	0	N-acetylmuramoyl-L-alanine amidase AmiD
2076250	2077686	-	0.596109	Putative uncharacterized protein ybjT
2077844	2078869	-	0.419739	NADH oxidoreductase hcr
2079009	2080661	-	0.502176	Hydroxylamine reductase
2080851	2081753	-	0	YbjE protein
2081984	2083648	+	0	ATP-dependent endonuclease
2083763	2083984	-	0	Cold shock domain protein CspD
2084533	2084853	+	0.989946	ATP-dependent Clp protease adapter protein clpS
2084883	2087156	+	0	ATP-dependent Clp protease ATP-binding subunit ClpA
2087268	2087648	-	0	Lactoylglutathione lyase
2088031	2088222	+	0	Putative uncharacterized protein
2088232	2088450	-	0.444732	Translation initiation factor IF-1
2088564	2089268	-	0.819107	Leucyl/phenylalanyl-tRNA--protein transferase
2089303	2091042	-	0.983917	Transport ATP-binding protein CydC
2091042	2092808	-	0.390476	ABC transporter, CydDC cysteine exporter (CydDC-E) family, permease/ATP-binding protein CydD
2093045	2094007	-	0	Thioredoxin reductase
2094591	2095085	+	0.444732	Leucine-responsive regulatory protein
2095200	2098637	+	0.22379	Cell division protein (DNA translocase)
2098886	2099497	+	0.907246	Outer-membrane lipoprotein carrier protein
2099505	2100848	+	0.438638	Putative DNA recombination-associated ATPase RarA
2100952	2102247	+	0.201082	Seryl-tRNA synthetase
2102519	2103718	+	0	Uncharacterized MFS-type transporter ycaD
2103704	2104645	-	0	GbuR
2104919	2105416	+	0.90478	Putative uncharacterized protein
2105379	2106251	+	0.981698	Cytosine/purines/uracil/thiamine/allantoin permease
2106278	2107387	+	0.99021	Protein of hypothetical function DUF917
2107398	2108966	+	0	Hydantoinase/oxoprolinase
2109053	2109793	-	0.201082	Pyruvate formate-lyase 1-activating enzyme
2110063	2112345	-	0.083403	Formate acetyltransferase
2112402	2113262	-	0.201082	Formate transporter
2113690	2115453	-	0	Putative uncharacterized protein ycaO
2115841	2116926	+	0.460395	Phosphoserine aminotransferase
2117009	2118298	+	0.904648	3-phosphoshikimate 1-carboxyvinyltransferase
2118508	2119185	+	0.909964	Cytidylate kinase
2119266	2120975	+	0.890086	30S ribosomal protein S1
2121067	2121351	+	0	Integration host factor subunit beta
2121468	2122100	-	0.999928	Phosphoribosyl-AMP cyclohydrolase/phosphoribosyl-ATP pyrophosphatase
2122094	2122870	-	0.992903	Imidazole glycerol phosphate synthase subunit hisF
2122852	2123589	-	0.995991	1-(5-phosphoribosyl)-5-[(5-phosphoribosylamino)methylideneamino] imidazole-4-carboxamide isomerase
2123596	2124186	-	0.998622	Imidazole glycerol phosphate synthase subunit hisH
2124186	2125253	-	0.989746	Histidine biosynthesis bifunctional protein hisB
2125269	2126342	-	0.996622	Histidinol-phosphate aminotransferase
2126339	2127667	-	0.99021	Histidinol dehydrogenase
2127673	2128572	-	0	ATP phosphoribosyltransferase
2129044	2129886	+	0.201082	Protein YeeZ
2130236	2132305	+	0.444732	Rhs element Vgr protein
2132511	2132840	+	0	Putative uncharacterized protein
2132950	2133153	-	0	Putative uncharacterized protein
2133516	2133674	+	0	Putative uncharacterized protein
2133719	2135671	-	0.9509	Putative methyl-accepting chemotaxis citrate transducer
2135955	2137889	-	0.38202	Putative methyl-accepting chemotaxis citrate transducer
2138366	2139067	-	0.472314	Transcriptional regulatory protein CitB
2139164	2140768	-	0.293288	Sensor kinase DpiB
2140946	2141086	-	0	Putative uncharacterized protein
2141186	2142544	+	0.414974	Citrate-sodium symporter
2142676	2143560	+	0.460395	5-oxopent-3-ene-1,2,5-tricarboxylate decarboxylase
2143645	2144709	+	0.890692	[citrate (Pro-3S)-lyase] ligase
2144733	2145023	+	0.996622	Citrate lyase acyl carrier protein
2145023	2145898	+	0.995877	Citrate lyase, beta subunit
2145952	2147481	+	0.983985	Citrate lyase, alpha subunit
2147508	2148035	+	0.946627	Apo-citrate lyase phosphoribosyl-dephospho-CoA transferase
2148013	2148918	+	0.201082	Probable 2-(5''-triphosphoribosyl)-3'-dephosphocoenzyme-A synthase
2149184	2149948	+	0.201082	Flagellar brake protein YcgR
2150394	2150615	+	0.938381	Putative uncharacterized protein
2150605	2151984	+	0	Putrescine importer
2152046	2153473	-	0	Exodeoxyribonuclease I
2153737	2154687	+	0.999524	Ferric vibriobactin enterobactin transport system substrate-binding protein VctP
2154709	2155668	+	0.999745	Enterochelin ABC transporter, permease protein
2155658	2156665	+	0.999956	ABC-type cobalamin/Fe3+-siderophores transport system, permease component
2156662	2157420	+	0.201082	Ferric vibriobactin enterobactin transport system ATP-binding protein
2157824	2158141	+	0.201082	UPF0265 protein yeeX
2158427	2160718	+	0.945783	DNA internalization-related competence protein ComEC/Rec2
2160711	2162504	+	0.996622	Lipid A export ATP-binding/permease protein msbA
2162501	2163502	+	0.873386	Tetraacyldisaccharide 4'-kinase
2163707	2163889	+	0.996622	UPF0434 protein ycaR
2163886	2164635	+	0.201082	3-deoxy-manno-octulosonate cytidylyltransferase
2164937	2166250	+	0.444732	Pectate lyase L
2166462	2167355	+	0	Putative uncharacterized protein ycbJ
2167307	2168155	-	0	Membrane protein functionally coupled to the MukBEF chromosome partitioning mechanism
2168324	2169109	+	0.961403	SmtA protein
2169106	2170431	+	0.921938	Chromosome partition protein mukF
2170412	2171134	+	0.697268	Chromosome partition protein mukE
2171188	2175627	+	0.44511	Chromosome partition protein mukB
2175566	2175697	+	0.201082	Hypoticical protein
2175980	2177746	+	0.293288	YcbB
2177925	2178473	+	0.643702	Tat (Twin-arginine translocation) pathway signal sequence domain/peptidase M15 family protein
2178555	2179202	+	0	Glyoxylase II family protein
2179296	2180486	-	0.201082	Aspartate transaminase
2180793	2181899	-	0.201082	Outer membrane pore protein E
2182195	2183595	-	0.502176	Asparaginyl-tRNA synthetase
2183789	2184994	-	0	Nicotinate phosphoribosyltransferase
2185218	2187833	+	0.36802	Aminopeptidase N
2188037	2189047	+	0.36802	Dihydroorotate dehydrogenase
2189248	2189835	+	0	Putative uncharacterized protein ycbW
2189879	2190982	-	0	MOSC domain protein beta barrel domain protein
2191096	2193213	+	0.907564	Ribosomal RNA large subunit methyltransferase L
2193217	2195127	+	0.438638	ABC transporter ATP-binding protein uup
2195228	2196574	+	0.44511	Paraquat-inducible protein A
2196534	2198201	+	0.961403	Paraquat-inducible protein B
2198201	2198767	+	0.201082	Putative uncharacterized protein ymbA
2199085	2199252	+	0.38202	Ribosome modulation factor
2199662	2201221	+	0	Methyl-accepting chemotaxis sensory transducer with Cache sensor
2202282	2202950	-	0.44511	Hypothetical protein
2202913	2203644	-	0.890692	Putative uncharacterized protein
2203663	2204436	-	0.596109	Uncharacterized protein putative lipoprotein-like protein
2204595	2205650	-	0	Putative uncharacterized protein
2206306	2207043	+	0.819107	Putative hydrolase ycdX
2207075	2207647	+	0	Twin-arginine leader-binding protein DmsD
2207726	2208292	-	0.502176	Uncharacterized lipoprotein yceB
2208479	2209126	-	0.293288	Glutaredoxin, GrxB family
2209308	2210513	-	0	Multidrug resistance protein mdtH
2210827	2211411	+	0.895166	Ribosomal-protein-S5-alanine N-acetyltransferase
2211421	2212059	+	0.819107	UPF0502 protein yceH
2212088	2213053	+	0.635323	Virulence factor mviM
2213181	2214716	+	0	Integral membrane protein MviN
2214818	2216548	-	0	Arginyl-tRNA synthetase
2217210	2217758	+	0.201082	Protein YecM
2218042	2218800	+	0	Copper homeostasis protein cutC
2218955	2219191	-	0.201082	Putative uncharacterized protein
2219596	2220198	-	0.895166	Secreted protein
2220212	2220796	-	0.506506	Peptidase C39 bacteriocin processing
2220921	2221124	-	0	Hypothetical protein
2221390	2221881	+	0	Hypothetical protein
2222114	2223097	-	0.961403	tRNA (mo5U34)-methyltransferase
2223094	2223837	-	0.390476	tRNA (cmo5U34)-methyltransferase
2224073	2224468	-	0.448461	Inner membrane protein yecN
2224623	2225435	-	0.406046	Putative uncharacterized protein yecE
2225527	2226744	-	0	Predicted signal transduction protein containing EAL and modified HD-GYP domains
2227290	2229086	+	0.907564	Aspartyl-tRNA synthetase
2229088	2229531	+	0.890692	dATP pyrophosphohydrolase
2229556	2230299	+	0.913812	UPF0082 protein yebC
[truncated: 2,715 more rows]
