# Supplementary material for: Revised Phylogeny and Novel Horizontally Acquired Virulence Determinants of the Model Soft Rot Phytopathogen Pectobacterium wasabiae SCC3193
Source: PLoS Pathog. 2012 Nov 1;8(11):e1003013. doi: 10.1371/journal.ppat.1003013 (PMC3486870; doi:10.1371/journal.ppat.1003013)
Supplement: Dataset S3 — Informant species used in operon prediction. (XLS) [file ppat.1003013.s003.xls]

## Sheet: Sheet1
order	species	taxid	accession
null	Acaryochloris marina	329726	NC_009925
Acidimicrobiales	Acidimicrobium ferrooxidans	525909	NC_013124
Acidithiobacillales	Acidithiobacillus ferrooxidans	243159	NC_011761
Acidobacteriales	Acidobacterium capsulatum	240015	NC_012483
null	Aciduliprofundum boonei	439481	NC_013926
Pseudomonadales	Acinetobacter sp. ADP1	62977	NC_005966
Aeromonadales	Aeromonas hydrophila	380703	NC_008570
Desulfurococcales	Aeropyrum pernix	272557	NC_000854
Verrucomicrobiales	Akkermansia muciniphila	349741	NC_010655
Chromatiales	Alkalilimnicola ehrlichii	187272	NC_008340
null	alpha proteobacterium IMCC1322	488538	NC_014010
Archaeoglobales	Archaeoglobus fulgidus	224325	NC_000917
Rhodocyclales	Azoarcus sp. BH72	62928	NC_008702
Rhodospirillales	Azospirillum sp. B510	137722	NC_013854
Bacillales	Bacillus clausii	66692	NC_006582
Bacteroidales	Bacteroides thetaiotaomicron	226186	NC_004663
Bdellovibrionales	Bdellovibrio bacteriovorus	264462	NC_005363
Bifidobacteriales	Bifidobacterium longum	205913	NC_010816
null	Calyptogena okutanii thioautotrophic gill symbiont	412965	NC_009465
null	Candidatus Accumulibacter phosphatis	522306	NC_013194
null	Candidatus Amoebophilus asiaticus	452471	NC_010830
null	Candidatus Baumannia cicadellinicola	374463	NC_007984
null	Candidatus Carsonella ruddii	387662	NC_008512
null	Candidatus Korarchaeum cryptofilum	374847	NC_010482
null	Candidatus Koribacter versatilis	204669	NC_008009
Acholeplasmatales	Candidatus Phytoplasma mali	37692	NC_011047
null	Candidatus Ruthia magnifica	413404	NC_008610
Solibacterales	Candidatus Solibacter usitatus	234267	NC_008536
Thermoanaerobacterales	Carboxydothermus hydrogenoformans	246194	NC_007503
Caulobacterales	Caulobacter vibrioides	190650	NC_002696
Chlamydiales	Chlamydophila pneumoniae	115711	NC_002179
Chlorobiales	Chlorobaculum tepidum	194439	NC_002932
Chloroflexales	Chloroflexus aurantiacus	324602	NC_010175
Oceanospirillales	Chromohalobacter salexigens	290398	NC_007963
Actinomycetales	Clavibacter michiganensis	31964	NC_010407
null	Clostridium phage phiSM101	396359	NC_008265
Solirubrobacterales	Conexibacter woesei	469383	NC_013739
Puniceicoccales	Coraliomargarita akajimensis	583355	NC_014008
Legionellales	Coxiella burnetii	227377	NC_002971
Coriobacteriales	Cryptobacterium curtum	469378	NC_013170
Burkholderiales	Cupriavidus taiwanensis	164546	NC_010528
null	Dehalococcoides sp. BAV1	216389	NC_009455
Deinococcales	Deinococcus geothermalis	319795	NC_008025
Deferribacterales	Denitrovibrio acetiphilus	522772	NC_013943
Clostridiales	Desulfitobacterium hafniense	138119	NC_007907
Desulfobacterales	Desulfococcus oleovorans	96561	NC_009943
Desulfovibrionales	Desulfovibrio vulgaris	882	NC_002937
Cardiobacteriales	Dichelobacter nodosus	246195	NC_009446
Dictyoglomales	Dictyoglomus thermophilum	309799	NC_011297
Elusimicrobiales	Elusimicrobium minutum	445932	NC_010644
Enterobacteriales	Erwinia amylovora	552	NC_013961
Fibrobacterales	Fibrobacter succinogenes	59374	NC_013410
Thiotrichales	Francisella tularensis	119857	NC_007880
Fusobacteriales	Fusobacterium nucleatum	190304	NC_003454
Gemmatimonadales	Gemmatimonas aurantiaca	379066	NC_012489
Desulfuromonadales	Geobacter sulfurreducens	243231	NC_002939
Gloeobacterales	Gloeobacter violaceus	251221	NC_005125
Pasteurellales	Haemophilus influenzae	71421	NC_000907
Halobacteriales	Halobacterium salinarum	64091	NC_002607
Halanaerobiales	Halothermothrix orenii	373903	NC_011899
Campylobacterales	Helicobacter pylori	85962	NC_000915
Herpetosiphonales	Herpetosiphon aurantiacus	316274	NC_009972
Rhodobacterales	Hyphomonas neptunium	228405	NC_008358
null	Kangiella koreensis	523791	NC_013166
Spirochaetales	Leptospira interrogans	189518	NC_004342
null	Magnetococcus sp. MC-1	156889	NC_008576
Entomoplasmatales	Mesoplasma florum	265311	NC_006055
Methanococcales	Methanocaldococcus jannaschii	243232	NC_000909
Methanocellales	Methanocella paludicola	304371	NC_013665
Methanopyrales	Methanopyrus kandleri	190192	NC_003551
Methanosarcinales	Methanosarcina acetivorans	188937	NC_003552
Methanomicrobiales	Methanospirillum hungatei	323259	NC_007796
Methanobacteriales	Methanothermobacter thermautotrophicus	187420	NC_000916
Methylacidiphilales	Methylacidiphilum infernorum	481448	NC_010794
Methylophilales	Methylobacillus flagellatus	265072	NC_007947
Methylococcales	Methylococcus capsulatus	243233	NC_002977
Mycoplasmatales	Mycoplasma hominis	2098	NC_013511
Myxococcales	Myxococcus xanthus	246197	NC_008095
null	Nanoarchaeum equitans	228908	NC_005213
Natranaerobiales	Natranaerobius thermophilus	457570	NC_010718
Nautiliales	Nautilia profundicola	598659	NC_012115
Neisseriales	Neisseria meningitidis	122586	NC_003112
null	Nitratiruptor sp. SB155-2	387092	NC_009662
Nitrosomonadales	Nitrosomonas europaea	228410	NC_004757
Nitrosopumilales	Nitrosopumilus maritimus	436308	NC_010085
Nostocales	Nostoc punctiforme	63737	NC_010628
null	Opitutus terrae	452637	NC_010571
Aquificales	Persephonella marina	123214	NC_012440
Thermoplasmatales	Picrophilus torridus	263820	NC_005877
Prochlorales	Prochlorococcus marinus	59919	NC_005072
Thermoproteales	Pyrobaculum aerophilum	178306	NC_003364
Rhizobiales	Rhizobium sp. NGR234	394	NC_012587
Planctomycetales	Rhodopirellula baltica	243090	NC_005027
Flavobacteriales	Robiginitalea biformata	313596	NC_013222
Rubrobacterales	Rubrobacter xylanophilus	266117	NC_008148
Sphingobacteriales	Salinibacter ruber	146919	NC_014032
Alteromonadales	Shewanella sp. MR-4	60480	NC_008321
Gallionellales	Sideroxydans lithotrophicus	580332	NC_013959
Sphaerobacterales	Sphaerobacter thermophilus	479434	NC_013523
Lactobacillales	Streptococcus equi	40041	NC_012470
Sulfolobales	Sulfolobus solfataricus	273057	NC_002754
null	Sulfurovum sp. NBC37-1	387093	NC_009663
Chroococcales	Synechococcus elongatus	1140	NC_007604
Syntrophobacterales	Syntrophus aciditrophicus	56780	NC_007759
Synergistales	Thermanaerovibrio acidaminovorans	525903	NC_013522
null	Thermobaculum terrenum	525904	NC_013525
Thermococcales	Thermococcus kodakarensis	69014	NC_006624
Nitrospirales	Thermodesulfovibrio yellowstonii	289376	NC_011296
Thermomicrobiales	Thermomicrobium roseum	309801	NC_011959
Thermotogales	Thermotoga sp. RQ2	126740	NC_010483
Thermales	Thermus thermophilus	262724	NC_005835
Hydrogenophilales	Thiobacillus denitrificans	292415	NC_007404
Oscillatoriales	Trichodesmium erythraeum	203124	NC_008312
null	uncultured methanogenic archaeon RC-I	351160	NC_009464
null	uncultured Termite group 1 bacterium	471821	NS_000191
Vibrionales	Vibrio sp. Ex25	150340	NC_013456
Rickettsiales	Wolbachia sp. wRi	66084	NC_012416
Xanthomonadales	Xanthomonas albilineans	29447	NC_013722
Sphingomonadales	Zymomonas mobilis	264203	NC_006526
