# Supplementary material for: Revised Phylogeny and Novel Horizontally Acquired Virulence Determinants of the Model Soft Rot Phytopathogen Pectobacterium wasabiae SCC3193
Source: PLoS Pathog. 2012 Nov 1;8(11):e1003013. doi: 10.1371/journal.ppat.1003013 (PMC3486870; doi:10.1371/journal.ppat.1003013)
Supplement: Table S2 — Genomic islands in Pectobacterium wasabiae SCC3193. (XLS) [file ppat.1003013.s006.xls]

## Sheet: TableS3
							Prediction method¥				Blastn coverage (%) in soft rot bacteria
GI	ORF IDs	Start	Stop	Size (bp)	ORFs	Description	tRNA	DIMOB	IslandPick	SIGI-HMM	Pbw WPP163	Pbw CFBP 3304T#	Pba SCRI1043	Pbc PC1	Pbc WPP14*	Pbc PBR1692*	Dda Ech586	Dda Ech703	Dda 3937	Dze Ech1591	Comment
1	W5S_0053-W5S_0061	60419	65505	5087	9	Type VI secretion related Hcp and proteins of unknown function				x	100	97	19	28	26	18	16	1	17	15
2	W5S_0140-W5S_0169	164882	192249	27368	30	Rhs element genes, YD repeats and proteins of unknown function				x	68	68	51	47	47	47	43	2	48	48
3	W5S_0206-W5S_0219	233970	243060	9091	14	Ribosomal proteins and tRNA genes				x	100	99	98	99	93	95	90	89	89	90
4	W5S_0358-W5S_0389	395453	421962	26510	32	Rhs element genes, YD repeats, genes related to mobile elements and proteins of unknown function				x	75	65	25	26	21	20	21	7	22	25
5	W5S_0444-W5S_0452	476529	490403	13875	9	Contact-dependent growth inhibition (Cdi) locus and proteins of unknown function				(x)	100	1	78	31	29	73	41	9	19	17
6	W5S_0459-W5S_0472	498418	511654	13237	14	Phage related genes and proteins of unknown function	x	x		(x)	22	63	22	16	28	15	46	58	42	64	W5S_0467-W5S_0472 part of Virulence cluster 1 (Vic1)
7	W5S_0477-W5S_0498	520397	542741	22345	22	Putative lipoprotein transportation system, HopL1 similar to P. syringae and proteins of unknown function			x	(x)	82	81	14	11	7	7	10	11	10	11	Virulence cluster 2 (Vic2)
8	W5S_0538-W5S_0556	591218	604078	12861	19	Rhs element genes and proteins of unknown function			x	x	100	46	22	22	20	10	5	2	11	11
9	W5S_0665-W5S_0670	728567	736035	7469	6	PTS system				x	100	100	17	17	12	6	0	1	1	0	Similar cluster in Proteus mirabilis (strains HI4320 and ATCC 29906) and Providencia stuartii ATCC 25827
10	W5S_0677-W5S_0681	747892	751334	3443	5	PTS system and proteins of unknown function	x			x	100	64	18	19	18	20	11	4	3	15	Similar PTS system in Pantoea sp. (strains At-9b, aB and SL1_M5), Pantoea ananatis (strains LMG 20103 and B1-9), Pantoea vagans C9-1 and Erwinia billingiae Eb661
11	W5S_0830-W5S_0836	919774	923022	3249	7	Genes related to mobile elements and proteins of unknown function				x	100	15	71	39	28	74	5	1	1	27
12	W5S_0845-W5S_0850	934848	938949	4102	6	Genes related to mobile elements and proteins of unknown function				x	100	38	36	39	44	39	28	23	22	5
13	W5S_0951-W5S_0960	1053789	1062693	8905	10	Proteins of unknown function				x	100	70	77	68	58	58	1	10	3	0
14	W5S_0979-W5S_0994	1086850	1095747	8898	16	Proteins of unknown function			x	x	100	97	6	5	5	4	0	1	5	4
15	W5S_1200-W5S_1205	1309653	1314915	5263	6	Proteins of unknown function				x	100	100	41	39	37	39	42	38	43	38
16	W5S_1277-W5S_1285	1402278	1410821	8544	9	Genes related to mobile elements and proteins of unknown function	x			x	87	70	32	42	25	31	43	28	49	21
17	W5S_1313-W5S_1319	1440652	1446472	5821	7	Necrosis inducing protein (Nip) and proteins of unknown function	x			x	100	97	56	96	95	96	13	1	12	11	Nip in all soft rot strains except Dickeya dadantii Ech703
18	W5S_1461-W5S_1470	1604461	1617703	13243	10	Rhs element genes, genes related to mobile elements and proteins of unknown function	x	x		(x)	76	64	56	56	52	60	56	5	56	74
19	W5S_1471-W5S_1540	1617703	1685305	67603	70	Genes related to mobile elements and proteins of unknown function		(x)	x	x	65	61	6	1	0	2	2	1	1	63
20	W5S_1543-W5S_1611	1686133	1763761	77629	69	Pilus/fimbrial system genes, putative bacteriocin, genes related to mobile elements and proteins of unknown function	x		x	x	8	12	11	4	4	5	7	7	7	6
21	W5S_1627-W5S_1632	1777417	1781791	4375	6	Proteins of unknown function				x	53	53	43	0	8	61	63	1	59	61
22	W5S_1635-W5S_1679	1783126	1821846	38721	45	Genes related to mobile elements, Hcp-like protein homologous to ECA3672 and proteins of unknown function	x	x		x	31	9	17	44	30	6	9	12	11	10	Similar to GI_25
23	W5S_1719-W5S_1725	1872694	1875800	3107	7	Proteins of unknown function				x	97	4	4	5	2	2	7	4	4	6
24	W5S_1761-W5S_1810	1923355	1971132	47778	50	Flagella				x	100	100	89	90	90	89	77	64	75	76
25	W5S_1811-W5S_1848	1972655	2002416	29762	38	Genes related to mobile elements, Hcp-like protein homologous to ECA3672 and proteins of unknown function	x	x		x	32	6	10	53	32	11	9	10	9	5	Similar to GI_22
26	W5S_2070-W5S_2076	2254425	2258224	3800	7	Proteins of unknown function				x	100	75	26	24	19	19	14	18	15	21
27	W5S_2213-W5S_2219	2398539	2401616	3078	7	Putative membrane proteins and Hcp-like protein homologous to ECA1069	x			x	100	55	18	4	15	1	15	0	17	8
28	W5S_2307-W5S_2350	2500432	2528916	28485	44	Genes related to mobile elements and proteins of unknown function				x	7	50	5	59	2	2	1	5	2	0
29	W5S_2396-W5S_2407	2580904	2592013	11110	12	Rhs element genes and proteins of unknown function				x	93	78	14	5	5	5	5	0	5	6
30	W5S_2416-W5S_2441	2600077	2629502	29426	26	Type VI secretion				(x)	100	96	6	4	3	3	6	2	6	6	T6SS-2, similar cluster in Pantoea and Erwinia
31	W5S_2486-W5S_2499	2680751	2689167	8417	14	Genes related to mobile elements and proteins of unknown function				x	74	44	48	27	29	55	18	13	15	17
32	W5S_2588-W5S_2594	2797415	2801013	3599	7	Proteins of unknown function				x	75	100	26	34	23	21	23	26	27	21
33	W5S_2670-W5S_2679	2889097	2901471	12375	10	Type VI secretion related genes and genes related to mobile elements	x			x	100	75	64	65	57	62	71	6	66	87
34	W5S_2819-W5S_2826	3049300	3053493	4194	8	Pyocin/colicin resistance protein and proteins of unknown function	x			x	100	63	52	38	31	32	11	13	12	13
35	W5S_2846-W5S_2854	3070130	3076694	6565	9	Putative plant origin benzoic acid/salicylic acid methyltransferase and proteins of unknown function	x			x	100	73	66	57	52	58	14	19	18	17	Putative benzoic acid/salicylic acid methyltransferase only in SCC3193 and WPP163
36	W5S_2866-W5S_2889	3088740	3106613	17874	24	Putative phage-tail-like bacteriocin system				(x)	81	79	59	86	83	84	5	3	6	6
37	W5S_2967-W5S_2972	3192358	3197516	5159	6	Proteins of unknown function				x	100	98	34	35	45	32	32	7	34	34
38	W5S_3001-W5S_3022	3231432	3249708	18277	22	Lipopolysaccharide (LPS) and genes related to mobile elements				x	100	16	19	6	4	19	16	19	16	16
39	W5S_3422-W5S_3455	3703476	3732726	29251	34	Genes related to mobile elements, arsenate reductase and proteins of unknown function	x		(x)	x	61	8	44	6	9	1	9	13	10	10
40	W5S_3465-W5S_3482	3740198	3753883	13686	18	Resistance to arsenate (ars) and proteins of unknown function				(x)	8	0	20	3	16	2	14	4	5	14	Similar region in Enterobacter cloacae subsp. cloacae ATCC 13047
41	W5S_3508-W5S_3512	3777312	3778992	1681	5	Proteins of unknown function				x	73	0	1	4	1	1	3	1	0	1
42	W5S_3517-W5S_3565	3786664	3824888	38225	49	Type IV pili (pil), genes related to mobile elements and proteins of unknown function	x		(x)	x	93	10	64	11	4	1	7	9	9	10
43	W5S_3767-W5S_3771	4056859	4060001	3143	5	Proteins of unknown function				x	3	24	27	27	1	26	3	1	4	2
44	W5S_3785-W5S_3791	4074056	4078038	3983	7	Putative membrane proteins				x	100	99	99	100	100	100	3	4	5	2	Similar clusters in Yersinia pestis and Yersinia pseudotuberculosis
45	W5S_3956-W5S_3968	4273780	4285937	12158	13	Rhs element genes and proteins of unknown function				x	79	59	53	50	42	51	49	3	56	68
46	W5S_3971-W5S_3975	4292574	4296196	3623	5	Proteins of unknown function				x	88	63	2	4	1	1	0	4	3	2
47	W5S_4077-W5S_4084	4414076	4419059	4984	8	Genes related to mobile elements and proteins of unknown function	x			x	32	42	11	11	18	31	43	40	36	49
48	W5S_4116-W5S_4128	4456439	4466970	10532	13	rRNA genes, tRNA genes and proteins of unknown function				x	100	95	96	96	90	89	91	90	90	91
49	W5S_4135-W5S_4171	4472329	4493590	21262	37	Ribosomal proteins and tRNA genes				x	100	100	100	100	98	100	99	99	99	99
50	W5S_4247-W5S_4262	4577441	4592537	15097	16	Bacterial microcompartment of unknown function			x		100	100	14	13	9	9	15	14	16	16	Similar cluster for example in some strains of Escherichia coli
51	W5S_4435-W5S_4475	4794432	4826456	32025	41	Proteins of unknown function				x	81	60	30	24	24	22	22	2	17	21
52	W5S_4486-W5S_4500	4840063	4848084	8022	15	Proteins of unknown function				x	100	83	9	14	2	1	10	0	1	1
53	W5S_4520-W5S_4538	4873195	4891552	18358	19	Lipo-oligo/polysaccharide (LOS/LPS)				x	100	48	85	30	30	55	29	28	28	29
54	W5S_4558-W5S_4587	4910209	4930623	20415	30	Phage related genes and proteins of unknown function				(x)	6	32	12	8	1	6	31	12	33	36
55	W5S_4688-W5S_4695	5046368	5049606	3239	8	Plant ferredoxin-like protein FerE, genes related to mobile elements and proteins of unknown function		x		x	99	13	13	13	9	9	16	10	22	10	FerE only in SCC3193 and WPP163
56	W5S_4700-W5S_4704	5056310	5059595	3286	5	Disulphide bond formation on secreted proteins including plant cell wall-degrading pectinases and proteinases (DsbA)				x	100	98	98	99	88	97	86	68	85	85	DsbA in all soft rot strains
				863615	1040
	Pbw=Pectobacterium wasabiae, Pba=Pectobacterium atrosepticum, Pbc=Pectobacterium carotovorum, Dda=Dickeya dadantii, Dze=Dickeya zeae
	¥ For tRNA: x=tRNA gene present immediately adjacent to GI; For DIMOB, IslandPick and SIGI-HMM: x=over half the length of GI predicted, (x)=less than half the length of GI predicted
	* Genome not completed, WGS-blastn used to estimate combined query coverage of contigs
	# Genome not completed, blastn pairwise alignment used to estimate combined query coverage of contigs
